# Supplementary material for: 5,5′-(Ethyne-1,2-di­yl)diisophthalic acid dimethyl sulfoxide tetra­solvate
Source: Acta Crystallogr Sect E Struct Rep Online. 2013 May 18;69(Pt 6):o908–9. doi: 10.1107/S1600536813013068 (PMC3685062; doi:10.1107/S1600536813013068)
Supplement: Supplementary file 1 [file e-69-0o908-sup1.cif]

##############################################################################
#                                                                            #
# This CIF contains the data in a paper accepted for publication in          #
# Acta Crystallographica Section E. It conforms to the requirements of       #
# Notes for Authors for Acta Crystallographica Section E, and has been       #
# peer reviewed under the auspices of the IUCr Commission on Journals.       #
#                                                                            #
# Full details of the Crystallographic Information File format               #
# are given in the paper "The Crystallographic Information File (CIF):       #
# a New Standard Archive File for Crystallography" by S. R. Hall, F. H.      #
# Allen and I. D. Brown [Acta Cryst. (1991), A47, 655-685].                  #
#                                                                            #
# The current version of the core CIF dictionary is obtainable from          #
# ftp://ftp.iucr.org/pub/cif_core.dic.                                       #
#                                                                            #
# Software is freely available for graphical display of the structure(s)     #
# in this CIF. For information consult the CIF software page                 #
# http://www.iucr.org/resources/cif/software.                                #
#                                                                            #
# This file may be used for bona fide research purposes within the           #
# scientific community so long as proper attribution is given to the journal # 
# article from which it was obtained.                                        #
#                                                                            #
##############################################################################
data_I
_audit_creation_method     'SHELXL97'
_chemical_name_systematic
;
5,5'-(Ethyne-1,2-diyl)diisophthalic acid dimethyl sulfoxide tetrasolvate
;
_chemical_name_common     ?
_chemical_formula_moiety     'C18 H10 O8, 4(C2 H6 O S)'
_chemical_formula_sum     'C26 H34 O12 S4'
_chemical_formula_iupac     'C18 H10 O8, 4C2 H6 O S'
_chemical_formula_weight     666.81
_chemical_melting_point_gt     '623'
_symmetry_cell_setting     monoclinic
_symmetry_space_group_name_H-M     'P 21/n '
_symmetry_space_group_name_Hall     '-P 2yn'
loop_
    _symmetry_equiv_pos_as_xyz
    'x, y, z'
    '-x+1/2, y+1/2, -z+1/2'
    '-x, -y, -z'
    'x-1/2, -y-1/2, z-1/2'
_cell_length_a     8.1406(2)
_cell_length_b     8.7328(2)
_cell_length_c     21.4351(5)
_cell_angle_alpha     90.00
_cell_angle_beta     95.9700(10)
_cell_angle_gamma     90.00
_cell_volume     1515.56(6)
_cell_formula_units_Z     2
_cell_measurement_reflns_used     9934
_cell_measurement_theta_min     2.52
_cell_measurement_theta_max     49.59
_cell_measurement_temperature     100(2)
_exptl_crystal_description     'block'
_exptl_crystal_colour     'colourless'
_exptl_crystal_size_max     0.60
_exptl_crystal_size_mid     0.42
_exptl_crystal_size_min     0.36
_exptl_crystal_density_diffrn     1.461
_exptl_crystal_density_meas     ?
_exptl_crystal_density_method     'not measured'
_exptl_crystal_F_000     700
_exptl_absorpt_coefficient_mu     0.375
_exptl_absorpt_correction_type     multi-scan
_exptl_absorpt_process_details     '(<i>SADABS</i>; Sheldrick, 2004)'
_exptl_absorpt_correction_T_min     0.8065
_exptl_absorpt_correction_T_max     0.8770
_exptl_special_details     ?
_diffrn_ambient_temperature     100(2)
_diffrn_radiation_type     MoK\a
_diffrn_radiation_wavelength     0.71073
_diffrn_radiation_source     'fine-focus sealed tube'
_diffrn_radiation_monochromator     'graphite'
_diffrn_measurement_device_type     'Bruker APEXII CCD'
_diffrn_measurement_method     '\w- and \f-scans'
_diffrn_detector_area_resol_mean     ?
_diffrn_reflns_number     20635
_diffrn_reflns_av_R_equivalents     0.0214
_diffrn_reflns_av_sigmaI/netI     0.0121
_diffrn_reflns_theta_min     2.52
_diffrn_reflns_theta_max     24.99
_diffrn_reflns_theta_full     24.99
_diffrn_measured_fraction_theta_max     0.999
_diffrn_measured_fraction_theta_full     0.999
_diffrn_reflns_limit_h_min     -9
_diffrn_reflns_limit_h_max     9
_diffrn_reflns_limit_k_min     -10
_diffrn_reflns_limit_k_max     10
_diffrn_reflns_limit_l_min     -25
_diffrn_reflns_limit_l_max     25
_diffrn_standards_number     ?
_diffrn_standards_interval_count     ?
_diffrn_standards_interval_time     ?
_diffrn_standards_decay_%     ?
_refine_special_details
;
 Refinement of <i>F</i>^2^ against ALL reflections. The weighted
 <i>R</i>--factor <i>wR</i> and goodness of fit <i>S</i> are based on
 <i>F</i>^2^, conventional <i>R</i>--factors <i>R</i> are based on <i>F</i>,
 with <i>F</i> set to zero for negative <i>F</i>^2^. The threshold expression
 of <i>F</i>^2^ > 2\s(<i>F</i>^2^) is used only for calculating
 <i>R</i>--factors(gt) <i>etc</i>. and is not relevant to the choice of
 reflections for refinement. <i>R</i>--factors based on <i>F</i>^2^ are
 statistically about twice as large as those based on <i>F</i>, and
 <i>R</i>--factors based on ALL data will be even larger.
;
_reflns_number_total     2666
_reflns_number_gt     2567
_reflns_threshold_expression     I>2\s(I)
_refine_ls_structure_factor_coef     Fsqd
_refine_ls_matrix_type     full
_refine_ls_R_factor_all     0.0244
_refine_ls_R_factor_gt     0.0235
_refine_ls_wR_factor_gt     0.0584
_refine_ls_wR_factor_ref     0.0589
_refine_ls_goodness_of_fit_ref     1.039
_refine_ls_restrained_S_all     1.039
_refine_ls_number_reflns     2666
_refine_ls_number_parameters     197
_refine_ls_number_restraints     0
_refine_ls_hydrogen_treatment     constr
_refine_ls_weighting_scheme     calc
_refine_ls_weighting_details
         'calc w=1/[\s^2^(Fo^2^)+(0.0228P)^2^+1.1796P] where P=(Fo^2^+2Fc^2^)/3'
_atom_sites_solution_hydrogens     geom
_atom_sites_solution_primary     direct
_atom_sites_solution_secondary     difmap
_refine_ls_shift/su_max     0.001
_refine_ls_shift/su_mean     0.000
_refine_diff_density_max     0.321
_refine_diff_density_min     -0.277
_refine_ls_extinction_method     '<i>SHELXL97 (Sheldrick, 2008)'
_refine_ls_extinction_coef     0.0065(7)
_refine_ls_extinction_expression
                                  'Fc^*^=kFc[1+0.001xFc^2^\l^3^/sin(2\q)]^-1/4^'
loop_
    _atom_type_symbol
    _atom_type_description
    _atom_type_scat_dispersion_real
    _atom_type_scat_dispersion_imag
    _atom_type_scat_source
    'C' 'C' 0.0033 0.0016
                         'International Tables Vol C Tables 4.2.6.8 and 6.1.1.4'
    'H' 'H' 0.0000 0.0000
                         'International Tables Vol C Tables 4.2.6.8 and 6.1.1.4'
    'O' 'O' 0.0106 0.0060
                         'International Tables Vol C Tables 4.2.6.8 and 6.1.1.4'
    'S' 'S' 0.1246 0.1234
                         'International Tables Vol C Tables 4.2.6.8 and 6.1.1.4'
_computing_data_collection     '<i>APEX2</i> (Bruker, 2007)'
_computing_cell_refinement     '<i>SAINT</i> (Bruker, 2007)'
_computing_data_reduction     '<i>SAINT</i> (Bruker, 2007)'
_computing_structure_solution     '<i>SHELXS97</i> (Sheldrick, 2008)'
_computing_structure_refinement     '<i>SHELXL97</i> (Sheldrick, 2008)'
_computing_molecular_graphics     '<i>SHELXTL</i> (Sheldrick, 2008)'
_computing_publication_material     '<i>SHELXTL</i> (Sheldrick, 2008)'
loop_
    _atom_site_type_symbol
    _atom_site_label
    _atom_site_fract_x
    _atom_site_fract_y
    _atom_site_fract_z
    _atom_site_U_iso_or_equiv
    _atom_site_adp_type
    _atom_site_calc_flag
    _atom_site_refinement_flags
    _atom_site_occupancy
    _atom_site_symmetry_multiplicity
    _atom_site_disorder_assembly
    _atom_site_disorder_group
    O O1 -0.01957(11) 0.64073(11) 1.04506(4) 0.0150(2) Uani d . 1 1 . .
    H H1 -0.0882 0.5906 1.0635 0.023 Uiso calc R 1 1 . .
    O O2 -0.23612(11) 0.67476(11) 0.97291(5) 0.0171(2) Uani d . 1 1 . .
    O O3 -0.21203(11) 1.12870(12) 0.83853(4) 0.0175(2) Uani d . 1 1 . .
    H H3 -0.2524 1.1864 0.8095 0.026 Uiso calc R 1 1 . .
    O O4 0.02782(12) 1.18846(11) 0.80107(5) 0.0188(2) Uani d . 1 1 . .
    C C1 0.43140(17) 0.98735(16) 0.98804(6) 0.0140(3) Uani d . 1 1 . .
    C C2 0.26574(16) 0.95657(15) 0.96125(6) 0.0126(3) Uani d . 1 1 . .
    C C3 0.17287(16) 0.84319(15) 0.98761(6) 0.0124(3) Uani d . 1 1 . .
    H H3A 0.2215 0.7840 1.0219 0.015 Uiso calc R 1 1 . .
    C C4 0.01012(16) 0.81681(15) 0.96390(6) 0.0120(3) Uani d . 1 1 . .
    C C5 -0.06279(16) 0.90560(15) 0.91469(6) 0.0122(3) Uani d . 1 1 . .
    H H5 -0.1751 0.8894 0.8993 0.015 Uiso calc R 1 1 . .
    C C6 0.02860(16) 1.01785(15) 0.88804(6) 0.0123(3) Uani d . 1 1 . .
    C C7 0.19281(16) 1.04245(15) 0.91065(6) 0.0128(3) Uani d . 1 1 . .
    H H7 0.2556 1.1178 0.8917 0.015 Uiso calc R 1 1 . .
    C C8 -0.09463(16) 0.70282(15) 0.99368(6) 0.0127(3) Uani d . 1 1 . .
    C C9 -0.04995(16) 1.12030(15) 0.83737(6) 0.0136(3) Uani d . 1 1 . .
    O O1G 0.78072(12) 0.50559(12) 0.11049(5) 0.0203(2) Uani d . 1 1 . .
    S S1G 0.61418(4) 0.44680(4) 0.081415(15) 0.01417(10) Uani d . 1 1 . .
    C C1G 0.55281(17) 0.31280(16) 0.13740(7) 0.0179(3) Uani d . 1 1 . .
    H H1G1 0.6343 0.2300 0.1430 0.027 Uiso calc R 1 1 . .
    H H1G2 0.4446 0.2701 0.1224 0.027 Uiso calc R 1 1 . .
    H H1G3 0.5459 0.3647 0.1776 0.027 Uiso calc R 1 1 . .
    C C2G 0.47196(17) 0.59699(16) 0.09296(7) 0.0187(3) Uani d . 1 1 . .
    H H2G1 0.4814 0.6252 0.1374 0.028 Uiso calc R 1 1 . .
    H H2G2 0.3592 0.5620 0.0799 0.028 Uiso calc R 1 1 . .
    H H2G3 0.4971 0.6862 0.0679 0.028 Uiso calc R 1 1 . .
    O O1H 0.10288(12) 0.21753(11) 0.25639(5) 0.0197(2) Uani d . 1 1 . .
    S S1H -0.00487(4) 0.32301(4) 0.212754(15) 0.01365(10) Uani d . 1 1 . .
    C C1H -0.09563(18) 0.45741(18) 0.26201(7) 0.0212(3) Uani d . 1 1 . .
    H H1H1 -0.1821 0.4065 0.2829 0.032 Uiso calc R 1 1 . .
    H H1H2 -0.1439 0.5424 0.2365 0.032 Uiso calc R 1 1 . .
    H H1H3 -0.0105 0.4969 0.2936 0.032 Uiso calc R 1 1 . .
    C C2H 0.13616(17) 0.45062(17) 0.18084(7) 0.0181(3) Uani d . 1 1 . .
    H H2H1 0.2159 0.4890 0.2146 0.027 Uiso calc R 1 1 . .
    H H2H2 0.0750 0.5368 0.1604 0.027 Uiso calc R 1 1 . .
    H H2H3 0.1949 0.3960 0.1500 0.027 Uiso calc R 1 1 . .
loop_
    _atom_site_aniso_label
    _atom_site_aniso_U_11
    _atom_site_aniso_U_22
    _atom_site_aniso_U_33
    _atom_site_aniso_U_12
    _atom_site_aniso_U_13
    _atom_site_aniso_U_23
    O1 0.0133(5) 0.0160(5) 0.0157(5) -0.0021(4) 0.0013(4) 0.0042(4)
    O2 0.0125(5) 0.0181(5) 0.0201(5) -0.0040(4) -0.0010(4) 0.0017(4)
    O3 0.0128(5) 0.0213(5) 0.0175(5) 0.0016(4) -0.0024(4) 0.0052(4)
    O4 0.0194(5) 0.0200(5) 0.0172(5) 0.0009(4) 0.0030(4) 0.0055(4)
    C1 0.0133(6) 0.0144(7) 0.0148(6) 0.0008(5) 0.0034(5) 0.0024(5)
    C2 0.0102(6) 0.0144(6) 0.0136(6) 0.0012(5) 0.0028(5) -0.0030(5)
    C3 0.0125(6) 0.0129(6) 0.0119(6) 0.0025(5) 0.0014(5) -0.0007(5)
    C4 0.0125(6) 0.0114(6) 0.0124(6) 0.0006(5) 0.0026(5) -0.0036(5)
    C5 0.0107(6) 0.0138(6) 0.0119(6) 0.0000(5) 0.0004(5) -0.0039(5)
    C6 0.0134(6) 0.0128(6) 0.0110(6) 0.0017(5) 0.0019(5) -0.0032(5)
    C7 0.0129(6) 0.0129(6) 0.0132(6) -0.0004(5) 0.0047(5) -0.0018(5)
    C8 0.0138(7) 0.0109(6) 0.0135(6) 0.0015(5) 0.0023(5) -0.0027(5)
    C9 0.0150(7) 0.0128(6) 0.0126(6) 0.0000(5) -0.0005(5) -0.0033(5)
    O1G 0.0126(5) 0.0287(6) 0.0191(5) -0.0055(4) -0.0007(4) 0.0071(4)
    S1G 0.01290(18) 0.01668(18) 0.01294(17) -0.00069(13) 0.00131(12) 0.00166(12)
    C1G 0.0165(7) 0.0184(7) 0.0188(7) -0.0021(6) 0.0020(5) 0.0053(6)
    C2G 0.0170(7) 0.0164(7) 0.0220(7) 0.0015(6) -0.0001(5) 0.0003(6)
    O1H 0.0208(5) 0.0154(5) 0.0210(5) -0.0003(4) -0.0066(4) 0.0022(4)
    S1H 0.01273(17) 0.01452(18) 0.01321(17) -0.00085(13) -0.00095(12)
                                                                    -0.00052(12)
    C1H 0.0205(7) 0.0250(8) 0.0188(7) 0.0030(6) 0.0054(6) -0.0024(6)
    C2H 0.0152(7) 0.0205(7) 0.0187(7) -0.0021(6) 0.0028(5) 0.0009(6)
_geom_special_details
;
 All s.u.'s (except the s.u. in the dihedral angle between two l.s. planes) are
 estimated using the full covariance matrix. The cell s.u.'s are taken into
 account individually in the estimation of s.u.'s in distances, angles and
 torsion angles; correlations between s.u.'s in cell parameters are only used
 when they are defined by crystal symmetry. An approximate (isotropic)
 treatment of cell s.u.'s is used for estimating s.u.'s involving l.s. planes.
;
loop_
    _geom_bond_atom_site_label_1
    _geom_bond_atom_site_label_2
    _geom_bond_site_symmetry_2
    _geom_bond_distance
    _geom_bond_publ_flag
    O1 C8 . 1.3192(16) ?
    O1 H1 . 0.8400 ?
    O2 C8 . 1.2158(16) ?
    O3 C9 . 1.3243(16) ?
    O3 H3 . 0.8400 ?
    O4 C9 . 1.2096(17) ?
    C1 C1 3_677 1.200(3) ?
    C1 C2 . 1.4351(19) ?
    C2 C7 . 1.3990(19) ?
    C2 C3 . 1.3999(19) ?
    C3 C4 . 1.3880(18) ?
    C3 H3A . 0.9500 ?
    C4 C5 . 1.3913(19) ?
    C4 C8 . 1.4963(18) ?
    C5 C6 . 1.3890(19) ?
    C5 H5 . 0.9500 ?
    C6 C7 . 1.3904(19) ?
    C6 C9 . 1.4982(18) ?
    C7 H7 . 0.9500 ?
    O1G S1G . 1.5213(10) ?
    S1G C2G . 1.7837(14) ?
    S1G C1G . 1.7843(14) ?
    C1G H1G1 . 0.9800 ?
    C1G H1G2 . 0.9800 ?
    C1G H1G3 . 0.9800 ?
    C2G H2G1 . 0.9800 ?
    C2G H2G2 . 0.9800 ?
    C2G H2G3 . 0.9800 ?
    O1H S1H . 1.5239(10) ?
    S1H C2H . 1.7864(14) ?
    S1H C1H . 1.7890(14) ?
    C1H H1H1 . 0.9800 ?
    C1H H1H2 . 0.9800 ?
    C1H H1H3 . 0.9800 ?
    C2H H2H1 . 0.9800 ?
    C2H H2H2 . 0.9800 ?
    C2H H2H3 . 0.9800 ?
loop_
    _geom_angle_atom_site_label_1
    _geom_angle_atom_site_label_2
    _geom_angle_atom_site_label_3
    _geom_angle_site_symmetry_1
    _geom_angle_site_symmetry_3
    _geom_angle
    _geom_angle_publ_flag
    C8 O1 H1 . . 109.5 ?
    C9 O3 H3 . . 109.5 ?
    C1 C1 C2 3_677 . 178.29(18) ?
    C7 C2 C3 . . 119.25(12) ?
    C7 C2 C1 . . 121.00(12) ?
    C3 C2 C1 . . 119.70(12) ?
    C4 C3 C2 . . 120.31(12) ?
    C4 C3 H3A . . 119.8 ?
    C2 C3 H3A . . 119.8 ?
    C3 C4 C5 . . 120.05(12) ?
    C3 C4 C8 . . 121.26(12) ?
    C5 C4 C8 . . 118.49(12) ?
    C6 C5 C4 . . 120.04(12) ?
    C6 C5 H5 . . 120.0 ?
    C4 C5 H5 . . 120.0 ?
    C5 C6 C7 . . 120.15(12) ?
    C5 C6 C9 . . 120.87(12) ?
    C7 C6 C9 . . 118.87(12) ?
    C6 C7 C2 . . 120.16(12) ?
    C6 C7 H7 . . 119.9 ?
    C2 C7 H7 . . 119.9 ?
    O2 C8 O1 . . 124.18(12) ?
    O2 C8 C4 . . 122.56(12) ?
    O1 C8 C4 . . 113.23(11) ?
    O4 C9 O3 . . 125.03(12) ?
    O4 C9 C6 . . 123.21(12) ?
    O3 C9 C6 . . 111.74(11) ?
    O1G S1G C2G . . 104.99(6) ?
    O1G S1G C1G . . 104.22(6) ?
    C2G S1G C1G . . 99.07(7) ?
    S1G C1G H1G1 . . 109.5 ?
    S1G C1G H1G2 . . 109.5 ?
    H1G1 C1G H1G2 . . 109.5 ?
    S1G C1G H1G3 . . 109.5 ?
    H1G1 C1G H1G3 . . 109.5 ?
    H1G2 C1G H1G3 . . 109.5 ?
    S1G C2G H2G1 . . 109.5 ?
    S1G C2G H2G2 . . 109.5 ?
    H2G1 C2G H2G2 . . 109.5 ?
    S1G C2G H2G3 . . 109.5 ?
    H2G1 C2G H2G3 . . 109.5 ?
    H2G2 C2G H2G3 . . 109.5 ?
    O1H S1H C2H . . 105.09(6) ?
    O1H S1H C1H . . 106.32(6) ?
    C2H S1H C1H . . 97.93(7) ?
    S1H C1H H1H1 . . 109.5 ?
    S1H C1H H1H2 . . 109.5 ?
    H1H1 C1H H1H2 . . 109.5 ?
    S1H C1H H1H3 . . 109.5 ?
    H1H1 C1H H1H3 . . 109.5 ?
    H1H2 C1H H1H3 . . 109.5 ?
    S1H C2H H2H1 . . 109.5 ?
    S1H C2H H2H2 . . 109.5 ?
    H2H1 C2H H2H2 . . 109.5 ?
    S1H C2H H2H3 . . 109.5 ?
    H2H1 C2H H2H3 . . 109.5 ?
    H2H2 C2H H2H3 . . 109.5 ?
loop_
    _geom_torsion_atom_site_label_1
    _geom_torsion_atom_site_label_2
    _geom_torsion_atom_site_label_3
    _geom_torsion_atom_site_label_4
    _geom_torsion_site_symmetry_1
    _geom_torsion_site_symmetry_2
    _geom_torsion_site_symmetry_3
    _geom_torsion_site_symmetry_4
    _geom_torsion
    _geom_torsion_publ_flag
    C7 C2 C3 C4 . . . . -0.23(19) ?
    C1 C2 C3 C4 . . . . 177.18(12) ?
    C2 C3 C4 C5 . . . . -1.53(19) ?
    C2 C3 C4 C8 . . . . -176.32(12) ?
    C3 C4 C5 C6 . . . . 1.83(19) ?
    C8 C4 C5 C6 . . . . 176.76(11) ?
    C4 C5 C6 C7 . . . . -0.36(19) ?
    C4 C5 C6 C9 . . . . -176.70(12) ?
    C5 C6 C7 C2 . . . . -1.41(19) ?
    C9 C6 C7 C2 . . . . 175.00(12) ?
    C3 C2 C7 C6 . . . . 1.70(19) ?
    C1 C2 C7 C6 . . . . -175.67(12) ?
    C3 C4 C8 O2 . . . . -178.09(12) ?
    C5 C4 C8 O2 . . . . 7.04(19) ?
    C3 C4 C8 O1 . . . . 3.81(17) ?
    C5 C4 C8 O1 . . . . -171.06(11) ?
    C5 C6 C9 O4 . . . . -158.78(13) ?
    C7 C6 C9 O4 . . . . 24.84(19) ?
    C5 C6 C9 O3 . . . . 22.60(17) ?
    C7 C6 C9 O3 . . . . -153.78(12) ?
loop_
    _geom_hbond_atom_site_label_D
    _geom_hbond_atom_site_label_H
    _geom_hbond_atom_site_label_A
    _geom_hbond_site_symmetry_A
    _geom_hbond_distance_DH
    _geom_hbond_distance_HA
    _geom_hbond_distance_DA
    _geom_hbond_angle_DHA
    O1 H1 O1G 1_456 0.84 1.71 2.5451(13) 171.3
    O3 H3 O1H 4_576 0.84 1.76 2.5732(13) 161.2
    C1G H1G2 O2 3_566 0.98 2.56 3.3138(17) 133.6
    C1G H1G3 O4 4_675 0.98 2.71 3.5351(17) 142.6
    C2G H2G1 O1H 2 0.98 2.57 3.5093(18) 159.7
    C2G H2G2 O2 3_566 0.98 2.52 3.2783(17) 134.6
    C1H H1H1 O4 4_575 0.98 2.57 3.5006(18) 158.6
    C1H H1H2 O4 3_576 0.98 2.69 3.4427(18) 134.1
    C2H H2H1 O1H 2 0.98 2.52 3.3409(17) 141.2
    C2H H2H2 O1 1_554 0.98 2.67 3.4738(17) 139.3
    C2H H2H2 O1G 1_455 0.98 2.54 3.1574(17) 121.3
    C2H H2H2 O4 3_576 0.98 2.70 3.4604(18) 134.9
data_global
_journal_date_recd_electronic     2013-04-18
_journal_date_accepted     2013-05-13
_journal_name_full     'Acta Crystallographica, Section E'
_journal_year     2013
_journal_volume     69
_journal_issue      6
_journal_page_first     o908
_journal_page_last     o909
_journal_paper_category     QO
_journal_paper_doi     10.1107/S1600536813013068
_journal_coeditor_code     RK2402
_publ_contact_author_name     'Florian O.R.L. Mertens'
_publ_contact_author_address
;
Institute of Physical Chemistry
Technical University Bergakademie Freiberg
Leipziger Strasse 29
09596 Freiberg/Sachsen
Germany
;
_publ_contact_author_email     'florian.mertens@chemie.tu-freiberg.de'
_publ_contact_author_fax     '+49 (0)3731 39-3192'
_publ_contact_author_phone     '+49 (0)3731 39-3588'
_publ_section_title
;
5,5'-(Ethyne-1,2-diyl)diisophthalic acid dimethyl sulfoxide tetrasolvate
;
loop_
    _publ_author_name
    _publ_author_footnote
    _publ_author_address
    'M\"unch, Alexander S.' .
;
Institute of Physical Chemistry
Technical University Bergakademie Freiberg
Leipziger Strasse 29
09596 Freiberg/Sachsen
Germany
;
    'Katzsch, Felix' .
;
Institute of Organic Chemistry
Technical University Bergakademie Freiberg
Leipziger Strasse 29
09596 Freiberg/Sachsen
Germany
;
    'Weber, Edwin' .
;
Institute of Organic Chemistry
Technical University Bergakademie Freiberg
Leipziger Strasse 29
09596 Freiberg/Sachsen
Germany
;
    'Mertens, Florian O. R. L.' .
;
Institute of Physical Chemistry
Technical University Bergakademie Freiberg
Leipziger Strasse 29
09596 Freiberg/Sachsen
Germany
;
