# Supplementary material for: 5,5′-(Ethyne-1,2-di­yl)diisophthalic acid dimethyl sulfoxide tetra­solvate
Source: Acta Crystallogr Sect E Struct Rep Online. 2013 May 18;69(Pt 6):o908–9. doi: 10.1107/S1600536813013068 (PMC3685062; doi:10.1107/S1600536813013068)
Supplement: Supplementary file 2 [file e-69-0o908-Isup2.hkl]

#
# h,k,l, Fc-squared, Fo-squared, sigma(Fo-squared) and status flag
#
data_I
_shelx_title ' AlMu_21_monop in P2(1)/n'
_shelx_refln_list_code          4
_shelx_F_calc_maximum      162.74
_exptl_crystal_F_000       700.00
_reflns_d_resolution_high  0.8412
 
loop_
 _symmetry_equiv_pos_as_xyz
 'x, y, z'
 '-x+1/2, y+1/2, -z+1/2'
 '-x, -y, -z'
 'x-1/2, -y-1/2, z-1/2'
 
_cell_length_a     8.1406
_cell_length_b     8.7328
_cell_length_c    21.4351
_cell_angle_alpha  90.000
_cell_angle_beta   95.970
_cell_angle_gamma  90.000
 
_shelx_F_squared_multiplier     1.000
 
loop_
 _refln_index_h
 _refln_index_k
 _refln_index_l
 _refln_F_squared_calc
 _refln_F_squared_meas
 _refln_F_squared_sigma
 _refln_observed_status
   2   0   0    13785.15    13847.11    273.57 o
   4   0   0     5560.76     6440.62     96.31 o
   6   0   0        0.09        0.00      0.78 o
   8   0   0     1579.26     1628.34     47.31 o
   1   1   0     2263.62     2207.66     42.65 o
   2   1   0     5615.13     5751.93     48.81 o
   3   1   0       19.25        7.98      0.39 o
   4   1   0     2527.64     2651.18     28.46 o
   5   1   0      337.49      289.68      3.62 o
   6   1   0       38.93       38.92      1.24 o
   7   1   0        2.84        1.45      0.82 o
   8   1   0       75.26       73.87      1.91 o
   9   1   0       97.62       82.24      2.69 o
   0   2   0     1682.49     1625.63     23.11 o
   1   2   0     1280.26     1301.01     16.09 o
   2   2   0     4038.53     4080.43     36.97 o
   3   2   0     5890.62     6316.55     56.73 o
   4   2   0     1957.36     1836.62     16.90 o
   5   2   0       52.60       51.30      1.84 o
   6   2   0      852.07      836.14     13.38 o
   7   2   0        6.47        7.56      1.31 o
   8   2   0       60.54       59.83      2.69 o
   9   2   0        0.19        0.00      0.93 o
   1   3   0      232.86      318.63      3.13 o
   2   3   0      740.34      750.79      7.41 o
   3   3   0     1148.50     1122.82      9.64 o
   4   3   0        0.63        3.06      0.99 o
   5   3   0       56.85       56.59      1.44 o
   6   3   0       68.52       79.04      2.14 o
   7   3   0     1775.52     1732.36     22.87 o
   8   3   0       57.42       50.36      2.26 o
   9   3   0      880.73      888.32     11.83 o
   0   4   0       29.17       19.58      1.08 o
   1   4   0     2017.55     1976.95     16.72 o
   2   4   0      487.87      499.91      5.02 o
   3   4   0      131.96      155.89      3.19 o
   4   4   0     1601.26     1566.82     13.44 o
   5   4   0      131.40      137.05      2.13 o
   6   4   0      800.38      737.67      8.79 o
   7   4   0      389.37      382.31      5.94 o
   8   4   0       15.81       17.71      1.25 o
   1   5   0      510.32      511.05      4.79 o
   2   5   0     3851.45     4036.31     33.56 o
   3   5   0        2.09        5.10      0.67 o
   4   5   0      165.56      183.32      2.69 o
   5   5   0      158.01      141.56      2.13 o
   6   5   0      147.62      152.10      2.17 o
   7   5   0      195.29      200.74      3.04 o
   8   5   0       84.55       91.56      2.25 o
   0   6   0     4073.43     4230.34     48.73 o
   1   6   0      721.70      699.89      6.43 o
   2   6   0      535.01      527.34      5.08 o
   3   6   0     1414.93     1374.05     13.68 o
   4   6   0     4142.97     4036.69     32.66 o
   5   6   0        1.19        1.31      0.89 o
   6   6   0      761.72      764.15      8.94 o
   7   6   0       33.25       30.62      1.82 o
   1   7   0     1028.17      988.83      8.84 o
   2   7   0      900.82      894.91      7.74 o
   3   7   0       84.07       78.23      1.91 o
   4   7   0        9.34       13.52      1.07 o
   5   7   0       76.62       83.41      2.19 o
   6   7   0        4.80        3.59      1.30 o
   7   7   0        0.88        0.00      1.84 o
   0   8   0     2320.84     2246.75     27.08 o
   1   8   0      143.82      145.68      2.58 o
   2   8   0      564.74      548.72      5.80 o
   3   8   0       70.62       74.40      1.84 o
   4   8   0       25.86       20.49      1.18 o
   5   8   0      122.30      120.59      2.44 o
   6   8   0       63.51       79.19      2.50 o
   1   9   0      121.57      123.42      3.03 o
   2   9   0       79.29       79.86      2.05 o
   3   9   0      807.26      827.92      7.77 o
   4   9   0       62.04       68.36      2.00 o
   0  10   0       18.54       22.70      2.17 o
   1  10   0        7.16        4.22      1.29 o
   2  10   0      520.00      534.27      6.92 o
  -9   0   1      106.84       87.72      5.53 o
  -7   0   1      152.60      137.99      3.40 o
  -5   0   1     4419.94     4718.63     70.68 o
  -3   0   1       27.29       34.58      1.32 o
  -1   0   1     3962.23     4004.88    103.95 o
   1   0   1     5454.70     5631.86    145.99 o
   3   0   1      940.65      907.27     14.09 o
   5   0   1     8366.28     8931.10    133.40 o
   7   0   1       13.71        8.76      1.25 o
   9   0   1       99.79       92.43      3.43 o
  -9   1   1      431.66      422.10      7.18 o
  -8   1   1     2058.48     1948.36     27.74 o
  -7   1   1     1252.85     1211.23     18.29 o
  -6   1   1      912.59      965.06     15.34 o
  -5   1   1      159.30      197.76      3.35 o
  -4   1   1      638.65      719.26     10.01 o
  -3   1   1      512.12      511.42      6.29 o
  -2   1   1      114.28       87.57      1.17 o
  -1   1   1      798.21      751.50      6.62 o
   0   1   1      254.90      166.72      6.63 o
   1   1   1      580.62      626.47      5.49 o
   2   1   1      122.22       91.75      1.49 o
   3   1   1       39.59       21.69      0.59 o
   4   1   1      560.11      675.96      8.39 o
   5   1   1      348.14      376.80      5.89 o
   6   1   1      479.93      456.21      5.97 o
   7   1   1      327.87      350.52      4.70 o
   8   1   1      672.75      654.68      8.99 o
   9   1   1      384.69      410.37      6.64 o
  -9   2   1       50.36       46.80      2.54 o
  -8   2   1      239.56      252.41      5.43 o
  -7   2   1      350.16      348.61      6.55 o
  -6   2   1      186.37      178.36      3.94 o
  -5   2   1      713.78      708.09     12.06 o
  -4   2   1      622.60      596.26      6.77 o
  -3   2   1       52.86       63.98      1.09 o
  -2   2   1     1637.79     1633.14     14.25 o
  -1   2   1    10414.41    10345.56     84.92 o
   0   2   1    13202.81    12807.20    103.69 o
   1   2   1        3.95        4.09      0.65 o
   2   2   1     7146.29     7057.63     60.09 o
   3   2   1        2.84       15.08      0.57 o
   4   2   1     1108.96     1032.22      9.82 o
   5   2   1      267.09      291.79      3.85 o
   6   2   1      298.06      271.03      4.73 o
   7   2   1     1422.80     1382.59     18.48 o
   8   2   1      243.60      234.77      4.20 o
   9   2   1     1118.53     1076.20     27.58 o
  -9   3   1      169.56      173.67      5.17 o
  -8   3   1       16.80       18.63      1.43 o
  -7   3   1      513.99      522.86      8.09 o
  -6   3   1        5.59        8.84      1.05 o
  -5   3   1        1.56        0.90      0.57 o
  -4   3   1     1462.06     1435.28     12.75 o
  -3   3   1      676.22      687.12      6.42 o
  -2   3   1       92.81       97.14      1.45 o
  -1   3   1      152.40      181.98      1.93 o
   0   3   1      696.50      746.21      6.91 o
   1   3   1     1759.10     1738.94     14.64 o
   2   3   1     3139.64     3157.40     29.03 o
   3   3   1       18.61       13.84      0.63 o
   4   3   1     1270.92     1268.37     12.06 o
   5   3   1        5.16        4.08      0.58 o
   6   3   1      262.06      265.24      4.28 o
   7   3   1      667.91      703.10     10.35 o
   8   3   1        6.66        7.99      1.06 o
   9   3   1      448.93      459.91      6.38 o
  -8   4   1       18.15       21.06      1.83 o
  -7   4   1       10.64       11.96      1.32 o
  -6   4   1      122.71      126.29      2.32 o
  -5   4   1      282.83      296.24      3.27 o
  -4   4   1     6394.25     6338.50     51.78 o
  -3   4   1       51.78       61.40      1.24 o
  -2   4   1     1934.93     1789.37     15.18 o
  -1   4   1     4065.67     4090.35     31.97 o
   0   4   1      278.79      256.40      3.08 o
   1   4   1        4.20        0.00      0.52 o
   2   4   1     1779.75     1821.43     16.30 o
   3   4   1      200.45      204.24      2.68 o
   4   4   1     4202.19     4137.32     34.16 o
   5   4   1      397.56      378.42      4.33 o
   6   4   1     4237.78     4223.60     39.70 o
   7   4   1      122.37      124.57      2.18 o
   8   4   1       16.33       16.04      1.31 o
  -8   5   1      111.52      115.87      2.44 o
  -7   5   1     2481.16     2496.98     23.01 o
  -6   5   1        4.76        5.64      0.67 o
  -5   5   1       72.04       81.52      1.60 o
  -4   5   1      184.28      192.59      2.63 o
  -3   5   1        0.02        1.81      0.57 o
  -2   5   1      650.12      629.37      5.68 o
  -1   5   1       79.51       93.94      1.49 o
   0   5   1      105.51       96.38      1.68 o
   1   5   1      357.92      336.17      3.64 o
   2   5   1     1099.14     1143.13     10.73 o
   3   5   1      634.51      585.00      6.29 o
   4   5   1      170.92      167.63      2.32 o
   5   5   1      435.05      417.44      4.11 o
   6   5   1     1941.29     1947.75     16.43 o
   7   5   1      208.94      206.96      2.85 o
   8   5   1      334.31      352.61      4.83 o
  -7   6   1        6.17        6.81      1.55 o
  -6   6   1     2638.32     2711.26     27.61 o
  -5   6   1       25.91       18.97      1.18 o
  -4   6   1      159.07      139.53      2.25 o
  -3   6   1      187.56      210.03      3.09 o
  -2   6   1      191.08      196.70      2.50 o
  -1   6   1      440.28      400.49      4.11 o
   0   6   1      898.33      887.34      9.49 o
   1   6   1     1515.72     1573.51     13.12 o
   2   6   1     2225.59     2141.55     18.47 o
   3   6   1      238.30      229.03      3.35 o
   4   6   1      138.89      135.74      2.13 o
   5   6   1     2089.20     2089.25     20.39 o
   6   6   1      532.37      522.11      6.96 o
   7   6   1     1136.07     1163.29     12.80 o
  -7   7   1       68.43       75.84      3.64 o
  -6   7   1        2.68        2.65      1.14 o
  -5   7   1      130.09      124.78      2.32 o
  -4   7   1     1324.08     1362.84     11.71 o
  -3   7   1     1290.49     1245.99     11.63 o
  -2   7   1      178.56      162.73      2.41 o
  -1   7   1      130.87      120.80      2.03 o
   0   7   1      422.23      414.19      4.86 o
   1   7   1       68.77       64.41      1.58 o
   2   7   1        1.58        6.01      1.15 o
   3   7   1       22.57       20.76      1.26 o
   4   7   1      502.87      503.97      5.69 o
   5   7   1      625.38      645.03      7.52 o
   6   7   1      224.51      233.93      4.42 o
   7   7   1      603.97      602.48     10.78 o
  -6   8   1      128.08      134.16      3.26 o
  -5   8   1        1.15        1.35      0.94 o
  -4   8   1        2.30        2.07      0.87 o
  -3   8   1       13.31       14.47      1.04 o
  -2   8   1      112.28      101.58      2.24 o
  -1   8   1      325.02      317.33      4.00 o
   0   8   1     1404.56     1379.39     12.34 o
   1   8   1       33.70       35.32      1.31 o
   2   8   1      674.46      640.35      6.58 o
   3   8   1      783.03      789.34      7.30 o
   4   8   1       42.19       44.54      1.52 o
   5   8   1      362.68      380.33      4.81 o
   6   8   1       21.94       23.38      2.16 o
  -4   9   1      108.92      118.85      2.50 o
  -3   9   1       58.86       58.53      1.76 o
  -2   9   1     1285.12     1275.65     12.23 o
  -1   9   1       29.74       29.04      1.56 o
   0   9   1      360.49      343.36      4.10 o
   1   9   1      695.04      665.65      7.85 o
   2   9   1      121.13      124.45      2.73 o
   3   9   1       81.35       79.14      2.43 o
   4   9   1      192.14      198.03      3.18 o
  -2  10   1      127.67      133.64      3.19 o
  -1  10   1      240.77      240.22      4.13 o
   0  10   1      293.29      299.98      4.46 o
   1  10   1        6.24        8.13      1.38 o
   2  10   1      601.77      625.84      7.91 o
  -8   0   2     1249.68     1209.27     31.78 o
  -6   0   2     4301.61     4241.97     77.96 o
  -2   0   2       33.67       14.78      2.43 o
   2   0   2    15761.78    16154.50    365.50 o
   4   0   2      126.66       99.29      2.43 o
   6   0   2       38.30       31.50      3.47 o
   8   0   2      272.87      251.83      6.07 o
  -9   1   2       13.50       18.94      1.36 o
  -8   1   2      548.76      539.34     19.69 o
  -7   1   2       47.48       45.29      2.87 o
  -6   1   2      196.49      215.50      5.32 o
  -5   1   2       26.00       18.93      1.19 o
  -4   1   2      511.22      564.62      9.41 o
  -3   1   2        1.84        9.68      0.61 o
  -2   1   2       82.98      109.31      1.46 o
  -1   1   2     5168.82     5072.42     41.68 o
   0   1   2      222.90      221.19      3.09 o
   1   1   2      173.46      130.54      2.22 o
   2   1   2      283.99      213.16      2.32 o
   3   1   2     1105.31     1065.88     10.75 o
   4   1   2      131.56      131.58      2.20 o
   5   1   2      172.02      210.93      3.21 o
   6   1   2      105.03      100.85      2.06 o
   7   1   2     2578.86     2408.13     27.42 o
   8   1   2       11.30       13.81      1.16 o
   9   1   2      308.51      333.23      5.47 o
  -9   2   2       29.30       22.74      1.97 o
  -8   2   2       60.74       67.42      3.13 o
  -7   2   2       61.38       54.82      2.30 o
  -6   2   2     1141.58     1090.79     16.92 o
  -5   2   2      470.14      487.65      8.72 o
  -4   2   2     1122.74     1196.88     14.16 o
  -3   2   2       49.65       53.18      1.10 o
  -2   2   2     3947.13     3942.03     33.84 o
  -1   2   2      345.85      403.24      3.24 o
   0   2   2     3265.08     3468.72     29.88 o
   1   2   2     1625.30     1777.68     15.56 o
   2   2   2      187.90      201.58      2.52 o
   3   2   2      108.56       81.42      1.30 o
   4   2   2      182.26      223.95      2.51 o
   5   2   2     4526.87     4626.14     42.02 o
   6   2   2     1400.61     1364.57     14.84 o
   7   2   2       35.97       40.26      1.57 o
   8   2   2      126.00      132.52      3.11 o
   9   2   2      163.90      164.14      3.61 o
  -9   3   2        1.39        0.70      1.99 o
  -8   3   2      580.16      550.51      7.80 o
  -7   3   2     2174.29     2150.17     27.80 o
  -6   3   2      465.26      466.47      8.26 o
  -5   3   2     2898.29     2857.27     29.69 o
  -4   3   2     4724.20     4804.95     41.18 o
  -3   3   2     1876.19     1978.10     17.37 o
  -2   3   2     3601.74     3773.48     34.48 o
  -1   3   2      206.39      214.85      2.05 o
   0   3   2      185.51      200.29      2.49 o
   1   3   2      235.13      210.65      2.30 o
   2   3   2     1819.62     1881.24     17.61 o
   3   3   2      351.19      296.62      3.20 o
   4   3   2      604.85      648.89      6.60 o
   5   3   2      558.99      560.94      5.85 o
   6   3   2       95.18      111.30      2.16 o
   7   3   2       18.94       14.98      1.15 o
   8   3   2       39.74       38.72      1.67 o
   9   3   2        9.25       12.47      1.67 o
  -8   4   2       36.32       37.98      2.12 o
  -7   4   2       56.06       61.66      2.12 o
  -6   4   2     1241.54     1237.07     13.60 o
  -5   4   2      593.64      579.04      5.72 o
  -4   4   2      537.69      507.17      4.79 o
  -3   4   2     1248.70     1336.59     12.12 o
  -2   4   2      478.69      546.39      4.87 o
  -1   4   2      907.63     1096.41      8.63 o
   0   4   2       26.42       24.83      0.86 o
   1   4   2     5281.43     5202.76     42.84 o
   2   4   2       21.44       45.17      1.41 o
   3   4   2     1163.84     1196.71     11.02 o
   4   4   2       25.00       17.59      0.82 o
   5   4   2      160.69      156.98      2.17 o
   6   4   2      501.40      470.00      5.02 o
   7   4   2      137.27      132.13      2.32 o
   8   4   2      136.30      134.76      3.05 o
  -8   5   2      493.93      510.66      9.46 o
  -7   5   2      593.13      597.58      7.78 o
  -6   5   2       32.77       29.95      0.97 o
  -5   5   2      890.04      899.15      8.43 o
  -4   5   2      844.43      816.33      7.86 o
  -3   5   2       62.74       56.56      1.32 o
  -2   5   2      464.30      534.78      4.94 o
  -1   5   2      115.37      147.02      1.84 o
   0   5   2      831.23      793.22      7.75 o
   1   5   2       22.74       22.48      0.90 o
   2   5   2      252.78      246.36      3.08 o
   3   5   2     1586.96     1609.96     14.77 o
   4   5   2      777.48      761.24      7.14 o
   5   5   2     1825.08     1882.60     15.85 o
   6   5   2      674.96      667.81      6.68 o
   7   5   2      922.82      917.99      8.84 o
   8   5   2       16.06       13.57      1.31 o
  -7   6   2      203.27      198.68      5.15 o
  -6   6   2      349.08      342.41      4.73 o
  -5   6   2       35.64       37.99      1.35 o
  -4   6   2      221.63      213.18      2.67 o
  -3   6   2       34.53       29.23      1.18 o
  -2   6   2     2547.82     2501.51     20.19 o
  -1   6   2      473.39      471.02      4.66 o
   0   6   2        0.40        2.04      0.75 o
   1   6   2       88.25      108.09      1.88 o
   2   6   2      180.34      154.23      2.45 o
   3   6   2      366.29      377.07      4.73 o
   4   6   2       88.02       80.88      2.35 o
   5   6   2     2331.53     2302.20     23.78 o
   6   6   2      208.68      219.57      3.40 o
   7   6   2        3.24        2.77      1.37 o
  -7   7   2      127.04      143.60      5.21 o
  -6   7   2       75.08       82.96      2.30 o
  -5   7   2       28.46       36.48      1.39 o
  -4   7   2        0.01        0.72      0.75 o
  -3   7   2      609.82      580.63      6.36 o
  -2   7   2        4.60        1.58      0.69 o
  -1   7   2        1.89        1.21      0.72 o
   0   7   2     1439.88     1387.63     16.28 o
   1   7   2      285.18      266.94      3.27 o
   2   7   2      600.15      586.01      6.06 o
   3   7   2      227.48      219.08      3.38 o
   4   7   2       12.38       12.59      1.49 o
   5   7   2      162.13      159.40      3.03 o
   6   7   2       48.88       47.71      2.27 o
  -6   8   2     1398.73     1416.13     15.60 o
  -5   8   2       21.43       24.32      1.42 o
  -4   8   2      151.76      171.71      2.63 o
  -3   8   2      107.65      100.06      2.17 o
  -2   8   2      232.63      249.94      3.41 o
  -1   8   2       18.53       16.35      1.15 o
   0   8   2       28.50       26.48      1.21 o
   1   8   2       18.39       23.66      1.14 o
   2   8   2     2407.24     2389.00     20.41 o
   3   8   2       62.41       61.69      1.78 o
   4   8   2      530.75      513.05      6.89 o
   5   8   2      709.81      731.38      7.76 o
   6   8   2       33.15       33.83      1.91 o
  -4   9   2      413.35      414.19      5.68 o
  -3   9   2      463.21      459.32      4.97 o
  -2   9   2      153.97      159.28      3.38 o
  -1   9   2     1067.22     1055.04     11.27 o
   0   9   2      490.20      487.05      5.21 o
   1   9   2     1947.87     1955.96     16.90 o
   2   9   2       14.84       16.38      1.33 o
   3   9   2      419.20      426.98      4.79 o
   4   9   2       79.94       90.16      2.29 o
  -2  10   2       61.19       73.05      2.48 o
  -1  10   2       61.71       62.78      2.29 o
   0  10   2       98.25      106.06      2.64 o
   1  10   2        9.14        7.42      1.33 o
   2  10   2      318.24      325.97      4.70 o
  -9   0   3      141.40      152.08      5.53 o
  -7   0   3      717.31      655.97     18.37 o
  -5   0   3      130.32      144.25      2.80 o
  -3   0   3      527.36      507.88      7.97 o
  -1   0   3    14622.43    14063.96    111.70 o
   1   0   3     2043.11     1975.14     82.16 o
   3   0   3        3.88        5.37      0.67 o
   5   0   3     2317.99     2273.81     34.96 o
   7   0   3      739.45      810.70     15.53 o
   9   0   3      149.09      171.97      5.08 o
  -9   1   3      494.41      524.92     10.76 o
  -8   1   3      235.67      240.95      8.29 o
  -7   1   3       45.56       44.48      2.26 o
  -6   1   3     2023.69     1954.06     36.81 o
  -5   1   3      540.11      539.07      9.11 o
  -4   1   3      258.25      299.64      4.43 o
  -3   1   3       27.87       12.13      0.63 o
  -2   1   3     2760.49     2787.69     23.82 o
  -1   1   3     8238.57     8109.68     85.19 o
   0   1   3      574.98      596.19      5.18 o
   1   1   3      507.97      491.70      5.56 o
   2   1   3     1735.81     1724.62     15.79 o
   3   1   3        2.24       11.29      0.62 o
   4   1   3        7.38        5.59      0.58 o
   5   1   3     1249.84     1398.95     15.57 o
   6   1   3     1038.27     1033.72     12.15 o
   7   1   3      548.54      509.48      6.71 o
   8   1   3       15.24       24.87      1.48 o
   9   1   3      571.09      578.30      8.56 o
  -9   2   3       60.64       58.51      2.67 o
  -8   2   3      263.72      265.24      6.61 o
  -7   2   3      883.10      861.15     13.73 o
  -6   2   3     1076.04     1097.99     16.99 o
  -5   2   3       26.17       23.11      1.44 o
  -4   2   3     4482.78     4577.17     58.88 o
  -3   2   3     4019.69     4266.91     41.27 o
  -2   2   3     5976.37     6042.41     48.62 o
  -1   2   3    10242.87    10380.76     79.44 o
   0   2   3     3481.13     3463.11     29.88 o
   1   2   3      162.96      151.14      1.93 o
   2   2   3     7302.91     7471.18     71.58 o
   3   2   3       35.26       12.38      0.57 o
   4   2   3     3062.65     3247.01     28.06 o
   5   2   3      319.50      322.01      3.73 o
   6   2   3     1435.63     1448.40     14.38 o
   7   2   3      194.56      193.22      3.06 o
   8   2   3       34.60       30.13      1.42 o
   9   2   3      151.78      155.13      3.90 o
  -9   3   3      446.96      457.84     11.97 o
  -8   3   3      202.68      206.43      3.72 o
  -7   3   3      413.22      402.60      6.51 o
  -6   3   3      967.26     1006.63     13.71 o
  -5   3   3        4.06        1.69      0.71 o
  -4   3   3      242.85      234.07      2.74 o
  -3   3   3     1030.52     1108.12      9.96 o
  -2   3   3     4584.54     4599.85     39.19 o
  -1   3   3       60.89       83.75      1.15 o
   0   3   3     2419.68     2479.72     21.73 o
   1   3   3      865.52      894.48      8.27 o
   2   3   3     1059.07     1169.31     10.11 o
   3   3   3      484.53      427.42      4.59 o
   4   3   3      559.09      547.76      5.76 o
   5   3   3      452.86      461.14      5.05 o
   6   3   3     2556.86     2461.83     25.37 o
   7   3   3      101.39      109.41      2.94 o
   8   3   3        0.78        0.93      1.11 o
   9   3   3      349.40      356.06      6.64 o
  -8   4   3      966.11      934.68     13.64 o
  -7   4   3        1.11        2.12      1.14 o
  -6   4   3     2352.26     2345.03     24.63 o
  -5   4   3      317.73      301.66      3.36 o
  -4   4   3       97.55       93.87      1.50 o
  -3   4   3       67.34       74.73      1.26 o
  -2   4   3     5388.90     5703.53     44.29 o
  -1   4   3     2980.05     3220.82     24.07 o
   0   4   3     1378.81     1300.70     11.88 o
   1   4   3     1040.96     1075.88      9.50 o
   2   4   3      101.31       90.95      1.57 o
   3   4   3        5.54        6.39      0.57 o
   4   4   3      102.51       86.74      1.61 o
   5   4   3       99.79       99.63      1.76 o
   6   4   3      981.39      982.02      8.90 o
   7   4   3       35.57       34.60      1.36 o
   8   4   3      633.47      643.14      7.50 o
  -8   5   3      148.78      149.25      4.63 o
  -7   5   3       58.42       51.09      2.61 o
  -6   5   3        4.24        6.03      0.73 o
  -5   5   3     3467.24     3367.15     30.64 o
  -4   5   3       83.84       80.79      1.54 o
  -3   5   3     1982.65     2011.29     17.83 o
  -2   5   3       61.20       65.00      1.25 o
  -1   5   3       84.90       76.18      1.37 o
   0   5   3     1097.10     1148.33     10.78 o
   1   5   3     3301.78     3318.51     27.81 o
   2   5   3     1219.38     1241.20     11.63 o
   3   5   3     2700.50     2726.74     23.04 o
   4   5   3     1850.55     1840.93     16.58 o
   5   5   3      143.66      128.01      2.01 o
   6   5   3      361.40      373.76      4.32 o
   7   5   3      233.62      241.61      3.54 o
   8   5   3       56.25       56.95      2.04 o
  -7   6   3      600.57      601.85      9.74 o
  -6   6   3      405.41      403.77      4.71 o
  -5   6   3      625.29      621.56      6.53 o
  -4   6   3     1268.95     1284.17     11.13 o
  -3   6   3      363.86      366.89      4.26 o
  -2   6   3        4.48        3.56      1.13 o
  -1   6   3      214.23      211.88      2.66 o
   0   6   3     1269.63     1262.05     11.24 o
   1   6   3      182.71      174.55      2.51 o
   2   6   3      126.04      138.57      2.34 o
   3   6   3      550.09      509.33      5.98 o
   4   6   3      628.28      593.74      6.04 o
   5   6   3       39.83       44.92      1.84 o
   6   6   3       15.78       15.31      1.21 o
   7   6   3      193.34      192.58      3.62 o
  -7   7   3       13.07       18.76      1.96 o
  -6   7   3      370.33      374.68      5.06 o
  -5   7   3        0.03        0.82      0.77 o
  -4   7   3      116.34      118.00      2.08 o
  -3   7   3        1.29        2.34      1.16 o
  -2   7   3      690.61      660.66      6.26 o
  -1   7   3     1219.43     1134.25     10.56 o
   0   7   3       11.61        9.81      0.83 o
   1   7   3     3268.26     3302.63     26.61 o
   2   7   3      753.27      709.95      7.08 o
   3   7   3      160.26      148.25      2.91 o
   4   7   3      185.21      188.49      3.08 o
   5   7   3        8.21       10.31      1.32 o
   6   7   3       96.65      108.79      2.81 o
  -6   8   3      108.21      119.24      3.50 o
  -5   8   3       44.92       42.65      1.73 o
  -4   8   3       13.73       18.87      1.14 o
  -3   8   3      692.22      706.52      7.42 o
  -2   8   3       10.89        9.28      0.99 o
  -1   8   3       89.13       84.25      2.04 o
   0   8   3        2.19        1.89      0.76 o
   1   8   3       55.43       61.72      1.62 o
   2   8   3       43.68       42.88      1.59 o
   3   8   3        3.17        2.82      0.95 o
   4   8   3      104.51       98.72      2.27 o
   5   8   3      564.50      585.82      6.60 o
  -4   9   3       22.07       20.12      1.57 o
  -3   9   3        5.45        7.08      1.10 o
  -2   9   3       99.45       97.53      2.39 o
  -1   9   3       56.97       60.02      2.14 o
   0   9   3      449.35      446.66      5.40 o
   1   9   3      560.62      569.11      6.12 o
   2   9   3     1355.22     1385.49     13.35 o
   3   9   3       37.01       37.28      1.59 o
   4   9   3       91.19       97.07      2.41 o
  -2  10   3      944.38      977.60     10.88 o
  -1  10   3      133.60      144.80      3.55 o
   0  10   3      338.42      337.32      5.00 o
   1  10   3      291.03      291.70      4.61 o
   2  10   3      160.42      156.30      3.41 o
  -8   0   4       26.59       22.54      1.25 o
  -6   0   4      800.36      820.69     15.57 o
  -4   0   4     1082.10     1132.20     14.75 o
  -2   0   4      897.68     1027.34     11.99 o
   0   0   4     1178.99     1251.77     14.24 o
   2   0   4      946.47      943.70     14.87 o
   4   0   4      487.50      601.51     10.14 o
   6   0   4     1404.33     1352.96     21.14 o
   8   0   4     1515.04     1458.47     27.03 o
  -9   1   4       19.94       20.76      1.79 o
  -8   1   4       98.54       96.45      3.87 o
  -7   1   4      457.97      417.56     11.50 o
  -6   1   4      896.70      886.31     17.46 o
  -5   1   4      465.37      480.69      7.54 o
  -4   1   4      492.66      474.12      7.00 o
  -3   1   4     1051.79     1020.10     11.06 o
  -2   1   4     2760.76     2683.41     20.96 o
  -1   1   4    12235.54    12124.77    173.10 o
   0   1   4     1277.87     1390.44     12.97 o
   1   1   4    13387.00    12858.58    179.35 o
   2   1   4     1283.53     1184.77     12.05 o
   3   1   4     7224.18     7885.37     76.20 o
   4   1   4      123.37      101.74      2.01 o
   5   1   4     1037.24      964.92     11.11 o
   6   1   4     1422.46     1347.12     14.80 o
   7   1   4      811.77      761.96      9.57 o
   8   1   4      986.15      929.14     12.88 o
   9   1   4      132.30      136.77      3.92 o
  -9   2   4      637.76      621.01     12.78 o
  -8   2   4     1210.65     1224.40     24.91 o
  -7   2   4      723.71      712.31     11.65 o
  -6   2   4     1211.23     1189.73     25.32 o
  -5   2   4      849.45      890.51     14.74 o
  -4   2   4       26.94       30.75      0.85 o
  -3   2   4     1882.50     1903.76     16.34 o
  -2   2   4        8.98       16.79      0.80 o
  -1   2   4    21533.71    20825.00    276.64 o
   0   2   4    11612.40    11842.07    101.15 o
   1   2   4     5472.45     5540.37     45.79 o
   2   2   4       35.46       22.08      1.07 o
   3   2   4      654.59      735.10      6.92 o
   4   2   4      651.85      700.66      6.69 o
   5   2   4      107.96       99.68      1.56 o
   6   2   4      121.95      120.57      2.12 o
   7   2   4      461.10      468.06      5.93 o
   8   2   4      135.47      137.05      3.74 o
   9   2   4      212.59      238.07      4.22 o
  -9   3   4      248.40      239.78     10.83 o
  -8   3   4       14.21       13.15      1.70 o
  -7   3   4      455.84      444.70      6.96 o
  -6   3   4     1646.75     1624.17     21.17 o
  -5   3   4      755.75      698.94      7.96 o
  -4   3   4        9.67        7.09      0.62 o
  -3   3   4      472.03      455.07      4.16 o
  -2   3   4     1521.32     1505.91     11.87 o
  -1   3   4     1647.08     1462.52     12.46 o
   0   3   4      737.49      720.40      7.30 o
   1   3   4     1581.13     1702.97     15.18 o
   2   3   4     3240.27     3524.02     29.12 o
   3   3   4      617.23      568.76      5.95 o
   4   3   4     1149.62     1201.72     11.69 o
   5   3   4     1417.24     1322.04     11.78 o
   6   3   4       25.20       38.80      1.35 o
   7   3   4      200.28      189.32      3.21 o
   8   3   4      182.51      192.22      3.86 o
  -8   4   4       85.31       77.35      3.98 o
  -7   4   4      285.57      297.66      5.15 o
  -6   4   4      262.82      245.35      3.99 o
  -5   4   4     5092.89     5005.77     42.68 o
  -4   4   4      105.80      107.87      1.52 o
  -3   4   4     1939.24     2013.49     16.79 o
  -2   4   4      773.36      789.40      6.70 o
  -1   4   4     1079.32     1189.86     10.44 o
   0   4   4       57.31       54.67      1.22 o
   1   4   4     1038.43     1091.34     10.16 o
   2   4   4        5.91        8.44      1.12 o
   3   4   4     6018.14     5990.29     51.75 o
   4   4   4      691.74      714.85      6.61 o
   5   4   4     3469.03     3339.88     28.47 o
   6   4   4      923.32      937.50      8.49 o
   7   4   4      239.19      220.86      3.26 o
   8   4   4      129.90      135.91      2.80 o
  -8   5   4      318.98      296.22      6.80 o
  -7   5   4        0.37        1.28      1.28 o
  -6   5   4       23.73       24.86      1.37 o
  -5   5   4        7.48        8.40      0.94 o
  -4   5   4       35.04       35.12      1.06 o
  -3   5   4      495.47      481.71      4.99 o
  -2   5   4     2944.30     2824.19     22.44 o
  -1   5   4       60.14       66.37      1.31 o
   0   5   4      640.02      628.06      6.39 o
   1   5   4       13.86        9.86      0.73 o
   2   5   4      536.67      563.80      5.89 o
   3   5   4      188.68      146.71      2.22 o
   4   5   4       47.17       36.29      1.39 o
   5   5   4        2.67        4.00      0.77 o
   6   5   4        4.98        2.37      0.92 o
   7   5   4       82.24       92.52      2.25 o
   8   5   4     1241.06     1299.13     13.97 o
  -7   6   4      746.86      773.19     11.23 o
  -6   6   4      369.03      373.81      5.09 o
  -5   6   4      139.22      135.40      2.13 o
  -4   6   4      134.09      124.04      1.94 o
  -3   6   4        0.05        1.01      0.69 o
  -2   6   4      165.84      157.90      2.31 o
  -1   6   4     1144.79     1123.95      9.72 o
   0   6   4     1540.50     1499.50     13.99 o
   1   6   4        2.85       10.15      1.36 o
   2   6   4     1152.47     1116.43     10.82 o
   3   6   4       16.72       19.04      1.06 o
   4   6   4      171.54      162.91      2.45 o
   5   6   4      834.37      817.83      8.29 o
   6   6   4       36.18       38.18      1.85 o
   7   6   4      954.01      991.55     11.32 o
  -7   7   4       36.40       52.89      2.42 o
  -6   7   4      372.65      361.72      6.66 o
  -5   7   4        0.40        1.33      0.84 o
  -4   7   4      146.69      159.51      2.49 o
  -3   7   4     1275.21     1195.82     11.07 o
  -2   7   4       19.70       16.70      1.01 o
  -1   7   4      507.47      502.32      5.13 o
   0   7   4        2.57        0.64      0.67 o
   1   7   4      156.81      158.92      2.57 o
   2   7   4      872.82      856.48      8.50 o
   3   7   4        3.44        3.00      1.04 o
   4   7   4      280.22      265.56      3.71 o
   5   7   4      102.77      106.12      3.20 o
   6   7   4      376.15      380.15      6.03 o
  -6   8   4      167.02      158.91      3.96 o
  -5   8   4        1.05        0.50      0.98 o
  -4   8   4     1455.22     1396.25     12.56 o
  -3   8   4       82.83       78.10      1.99 o
  -2   8   4      497.95      506.16      5.52 o
  -1   8   4      965.95      923.89      8.94 o
   0   8   4      659.90      659.15      6.25 o
   1   8   4        3.72        4.27      0.86 o
   2   8   4      335.96      329.24      4.37 o
   3   8   4       85.18       90.05      2.16 o
   4   8   4      448.57      445.40      5.44 o
   5   8   4       54.62       59.25      2.13 o
  -4   9   4       40.36       34.80      1.85 o
  -3   9   4      951.62      906.40      8.86 o
  -2   9   4        0.14        0.94      0.96 o
  -1   9   4       12.68       12.78      1.34 o
   0   9   4        0.04        0.00      0.89 o
   1   9   4      178.35      180.08      2.88 o
   2   9   4       61.67       66.74      2.13 o
   3   9   4      308.27      317.59      4.16 o
   4   9   4       37.87       37.63      1.75 o
  -2  10   4        1.91        3.72      1.25 o
  -1  10   4      815.23      812.83      9.24 o
   0  10   4        1.09        2.39      1.25 o
   1  10   4       54.57       51.98      2.03 o
  -9   0   5      862.27      854.22     21.02 o
  -7   0   5     2473.31     2469.27     64.62 o
  -5   0   5      320.80      291.54      6.86 o
  -3   0   5      407.92      481.18      6.75 o
  -1   0   5     4945.75     4872.48     40.45 o
   1   0   5    26484.49    24724.37    313.59 o
   3   0   5     2312.93     2307.59     35.47 o
   5   0   5       71.43       60.01      2.17 o
   7   0   5     3055.87     2860.57     42.49 o
   9   0   5     1591.73     1587.52     39.38 o
  -9   1   5        1.85        0.84      1.10 o
  -8   1   5      233.95      227.00      5.29 o
  -7   1   5       43.78       46.74      3.43 o
  -6   1   5      453.04      471.74      9.85 o
  -5   1   5       15.39       21.89      1.23 o
  -4   1   5       75.48       98.01      2.49 o
  -3   1   5      188.56      177.05      2.10 o
  -2   1   5       29.74       26.82      0.69 o
  -1   1   5     4772.75     4737.20     34.95 o
   0   1   5     2303.84     2289.41     19.76 o
   1   1   5     5531.34     5666.91     54.17 o
   2   1   5      296.36      311.27      3.91 o
   3   1   5      801.60      821.50      7.62 o
   4   1   5     2348.19     2411.18     26.30 o
   5   1   5      281.24      311.16      4.31 o
   6   1   5      831.21      805.01     10.57 o
   7   1   5      592.87      581.28      7.68 o
   8   1   5       67.62       86.97      2.46 o
   9   1   5      167.08      191.43      3.65 o
  -9   2   5        7.64        5.77      1.70 o
  -8   2   5      553.61      549.21     11.37 o
  -7   2   5     2089.69     2025.89     39.83 o
  -6   2   5      302.33      336.00      9.57 o
  -5   2   5     3356.69     3474.53     53.58 o
  -4   2   5        0.63        0.80      0.51 o
  -3   2   5     6502.61     6532.10     50.14 o
  -2   2   5     1774.59     1999.45     17.50 o
  -1   2   5    18995.09    19392.91    308.14 o
   0   2   5     4798.48     4986.03     40.74 o
   1   2   5      150.71      159.07      2.07 o
   2   2   5      125.42      128.25      1.81 o
   3   2   5       91.30      102.01      1.57 o
   4   2   5     2128.10     2231.26     19.66 o
   5   2   5     3195.41     3114.91     27.09 o
   6   2   5       23.85       34.60      1.27 o
   7   2   5      281.74      292.66      4.24 o
   8   2   5       93.54       87.06      3.00 o
   9   2   5       23.82       28.71      2.34 o
  -9   3   5      867.06      868.35     23.68 o
  -8   3   5      531.58      521.73      9.16 o
  -7   3   5       16.30       17.64      1.46 o
  -6   3   5       98.98      120.58      2.82 o
  -5   3   5     1574.40     1580.60     14.57 o
  -4   3   5       77.33       72.87      1.12 o
  -3   3   5      227.41      208.33      2.18 o
  -2   3   5       14.60       11.59      1.10 o
  -1   3   5      849.35      816.83      7.28 o
   0   3   5     1903.71     1865.36     16.55 o
   1   3   5     1153.04     1167.26     10.14 o
   2   3   5       20.83        6.58      0.55 o
   3   3   5      782.71      874.39      9.30 o
   4   3   5      677.58      714.48      7.42 o
   5   3   5      123.88      116.60      1.90 o
   6   3   5      774.97      762.95      7.72 o
   7   3   5     1121.49     1125.91     12.43 o
   8   3   5     1259.74     1245.02     14.67 o
  -8   4   5      725.94      732.12     19.24 o
  -7   4   5      393.99      406.90      5.73 o
  -6   4   5     1039.60     1056.26     10.77 o
  -5   4   5      777.41      718.33      6.71 o
  -4   4   5     1346.37     1357.07     11.55 o
  -3   4   5      101.50       87.09      1.52 o
  -2   4   5     2260.36     2270.54     20.19 o
  -1   4   5      248.84      275.59      3.04 o
   0   4   5      528.81      567.82      6.14 o
   1   4   5     2602.28     2821.84     24.90 o
   2   4   5       16.17       37.09      1.38 o
   3   4   5      137.15      153.82      2.24 o
   4   4   5      868.45      857.84      8.82 o
   5   4   5     1961.54     1926.99     15.91 o
   6   4   5      498.63      510.99      5.43 o
   7   4   5       50.79       58.91      1.81 o
   8   4   5      374.50      378.15      5.17 o
  -8   5   5      596.79      650.41     13.84 o
  -7   5   5      255.85      255.63      5.30 o
  -6   5   5      188.19      192.08      3.09 o
  -5   5   5      244.17      248.51      2.83 o
  -4   5   5       26.30       29.05      1.12 o
  -3   5   5       92.97       73.79      1.46 o
  -2   5   5        3.65        7.47      0.65 o
  -1   5   5      858.78      873.41      8.08 o
   0   5   5      156.08      150.21      2.28 o
   1   5   5        0.06        0.99      0.54 o
   2   5   5     1037.90     1025.19      9.89 o
   3   5   5     2175.18     2190.36     18.82 o
   4   5   5      466.09      420.71      4.66 o
   5   5   5     1224.59     1202.48     10.95 o
   6   5   5      273.33      249.19      3.67 o
   7   5   5      137.60      143.76      2.75 o
   8   5   5      360.77      397.51      5.53 o
  -7   6   5       13.88       18.25      2.05 o
  -6   6   5        0.66        0.72      1.43 o
  -5   6   5      717.42      722.35      7.83 o
  -4   6   5      135.06      129.28      1.86 o
  -3   6   5      255.50      247.39      4.26 o
  -2   6   5      257.72      244.09      3.06 o
  -1   6   5      907.53      881.51      7.89 o
   0   6   5      821.79      783.83      7.95 o
   1   6   5      111.99      123.06      2.09 o
   2   6   5       88.30       89.84      1.92 o
   3   6   5     1075.75     1079.97     11.32 o
   4   6   5       42.46       41.72      1.53 o
   5   6   5      619.02      630.98      7.15 o
   6   6   5        9.46       11.98      1.19 o
   7   6   5      731.20      742.96      9.03 o
  -7   7   5     1194.45     1248.12     15.19 o
  -6   7   5      183.64      171.67      4.21 o
  -5   7   5      365.82      383.98      4.99 o
  -4   7   5       43.80       50.87      1.65 o
  -3   7   5       22.14       33.73      2.04 o
  -2   7   5      549.52      523.03      5.50 o
  -1   7   5       23.95       27.24      1.15 o
   0   7   5        2.49        5.52      0.84 o
   1   7   5      426.99      406.59      4.66 o
   2   7   5       91.90       90.66      1.95 o
   3   7   5     1755.98     1743.52     17.45 o
   4   7   5       84.47       94.17      2.25 o
   5   7   5      165.35      158.25      3.05 o
   6   7   5        2.36        1.84      1.30 o
  -6   8   5      367.72      390.20      6.46 o
  -5   8   5      351.40      349.88      6.55 o
  -4   8   5       27.95       21.35      1.27 o
  -3   8   5       81.61       73.40      1.89 o
  -2   8   5      113.48      104.40      2.53 o
  -1   8   5     2320.17     2250.29     18.52 o
   0   8   5      141.82      133.83      2.30 o
   1   8   5     2546.30     2488.96     20.61 o
   2   8   5        0.28        0.00      0.96 o
   3   8   5      451.82      426.82      4.90 o
   4   8   5      645.38      649.91      7.20 o
   5   8   5      147.21      147.83      3.43 o
  -4   9   5     1140.13     1187.47     12.60 o
  -3   9   5      191.82      194.68      3.17 o
  -2   9   5      156.16      167.21      3.36 o
  -1   9   5       29.07       37.04      1.63 o
   0   9   5       21.54       20.58      1.26 o
   1   9   5      906.70      900.56      8.28 o
   2   9   5       42.61       45.19      1.85 o
   3   9   5      212.70      212.04      3.51 o
   4   9   5      883.86      914.65      9.50 o
  -1  10   5      210.82      216.73      4.35 o
   0  10   5      458.01      471.13      6.22 o
   1  10   5      662.76      668.66      7.49 o
  -6   0   6       10.79        9.08      0.94 o
  -4   0   6       34.27       27.87      1.82 o
  -2   0   6      852.46      828.46      7.82 o
   0   0   6     1204.25     1272.72     14.70 o
   2   0   6     1477.28     1498.21     20.49 o
   4   0   6     4691.06     4723.42     71.58 o
   6   0   6      158.49      170.89      6.04 o
   8   0   6       37.97       27.16      2.42 o
  -9   1   6       20.19       23.60      1.70 o
  -8   1   6      592.78      602.15     15.60 o
  -7   1   6       44.00       50.00      1.78 o
  -6   1   6      396.84      385.54      6.52 o
  -5   1   6      774.67      746.74     10.91 o
  -4   1   6      788.38      797.50      8.80 o
  -3   1   6     1793.92     1779.02     16.61 o
  -2   1   6      742.06      675.97      4.85 o
  -1   1   6    13492.95    13675.21    127.22 o
   0   1   6     1232.29     1242.11     11.65 o
   1   1   6        0.93        5.74      0.68 o
   2   1   6     2546.28     2800.33     25.58 o
   3   1   6       98.28      159.09      2.22 o
   4   1   6     1339.91     1370.16     13.27 o
   5   1   6     2290.48     2317.87     21.44 o
   6   1   6      216.58      209.12      3.30 o
   7   1   6      602.56      605.51      9.09 o
   8   1   6      764.42      795.50     11.13 o
   9   1   6      196.68      213.40      3.70 o
  -9   2   6      204.26      202.85      5.55 o
  -8   2   6        1.14        0.66      1.77 o
  -7   2   6      165.36      157.56      3.56 o
  -6   2   6     1198.55     1154.23     15.20 o
  -5   2   6        8.89        1.75      0.76 o
  -4   2   6      333.11      331.27      3.79 o
  -3   2   6      238.63      285.29      2.55 o
  -2   2   6     3458.32     3712.55     29.20 o
  -1   2   6     7565.82     7895.54     67.87 o
   0   2   6     6339.90     6296.67     56.80 o
   1   2   6    12464.39    12738.82    114.28 o
   2   2   6      876.50      959.71     12.11 o
   3   2   6     1767.47     1783.69     15.87 o
   4   2   6       86.87      101.34      1.70 o
   5   2   6      326.60      325.49      3.49 o
   6   2   6      280.19      249.46      3.51 o
   7   2   6       11.13       13.96      1.10 o
   8   2   6      154.92      144.45      2.92 o
  -9   3   6       20.84       18.50      2.33 o
  -8   3   6       48.60       50.74      4.97 o
  -7   3   6        1.36        2.56      0.89 o
  -6   3   6        6.16        5.26      0.96 o
  -5   3   6      162.63      178.79      2.11 o
  -4   3   6       92.23       97.68      1.18 o
  -3   3   6      118.37      142.58      1.84 o
  -2   3   6      955.85      922.62      8.14 o
  -1   3   6     2254.83     2348.66     20.46 o
   0   3   6      513.22      571.17      5.68 o
   1   3   6     1985.27     2099.31     17.73 o
   2   3   6     2850.12     2879.30     25.21 o
   3   3   6       97.88      110.64      2.00 o
   4   3   6      148.31      130.74      2.17 o
   5   3   6      307.61      307.02      3.58 o
   6   3   6      478.79      479.69      4.83 o
   7   3   6      195.33      173.04      3.03 o
   8   3   6        1.75        1.60      1.24 o
  -8   4   6        4.15        9.55      3.31 o
  -7   4   6       49.15       59.62      2.64 o
  -6   4   6      505.27      481.42      6.60 o
  -5   4   6      203.69      211.36      2.31 o
  -4   4   6        2.60        3.92      0.54 o
  -3   4   6     5986.80     6083.95     52.48 o
  -2   4   6     2695.21     2779.54     24.61 o
  -1   4   6     5294.84     5405.33     44.59 o
   0   4   6     1654.34     1717.46     15.52 o
   1   4   6      953.75      909.73      9.34 o
   2   4   6       81.71       94.50      1.63 o
   3   4   6        1.06        2.68      0.62 o
   4   4   6        0.78        3.75      1.30 o
   5   4   6      483.26      469.97      4.53 o
   6   4   6      311.90      325.06      4.62 o
   7   4   6      227.17      238.25      4.32 o
   8   4   6        9.36       11.30      1.26 o
  -8   5   6      283.41      301.16      8.05 o
  -7   5   6      198.74      183.83      4.36 o
  -6   5   6      833.91      843.47     10.59 o
  -5   5   6       19.70       22.41      1.71 o
  -4   5   6       11.67       12.63      0.79 o
  -3   5   6      157.02      170.96      2.54 o
  -2   5   6      204.75      219.27      2.57 o
  -1   5   6      825.97      855.72      7.96 o
   0   5   6       10.31        6.58      0.74 o
   1   5   6      524.20      474.84      5.17 o
   2   5   6      522.48      496.07      5.14 o
   3   5   6      189.08      172.84      2.60 o
   4   5   6      294.28      279.18      3.36 o
   5   5   6     1020.04      978.65      9.15 o
   6   5   6       47.40       43.24      1.67 o
   7   5   6       71.86       86.50      2.52 o
  -7   6   6     1250.37     1248.55     16.41 o
  -6   6   6      234.71      251.90      3.91 o
  -5   6   6     1345.76     1449.43     14.39 o
  -4   6   6      694.36      722.15      6.44 o
  -3   6   6      457.62      422.47      5.20 o
  -2   6   6       13.54       12.66      0.83 o
  -1   6   6       17.11       16.13      0.96 o
   0   6   6     1429.71     1400.92     13.25 o
   1   6   6     3179.99     3077.30     27.48 o
   2   6   6      117.09      121.93      2.14 o
   3   6   6     2448.65     2313.27     19.11 o
   4   6   6        3.53        5.05      1.05 o
   5   6   6       24.67       29.00      1.40 o
   6   6   6       72.26       80.92      2.11 o
   7   6   6      952.80      958.59     10.15 o
  -6   7   6        8.29        8.59      2.01 o
  -5   7   6       15.46       19.99      1.27 o
  -4   7   6      137.11      120.24      2.49 o
  -3   7   6       95.59      107.72      2.26 o
  -2   7   6       21.79       19.37      1.07 o
  -1   7   6      656.14      624.39      6.12 o
   0   7   6     1811.16     1790.81     15.96 o
   1   7   6     1307.24     1288.13     11.92 o
   2   7   6       86.10       85.34      1.84 o
   3   7   6     1437.15     1444.61     14.79 o
   4   7   6     2357.58     2371.47     22.74 o
   5   7   6      306.42      319.92      4.56 o
   6   7   6     1237.59     1263.59     14.02 o
  -5   8   6      411.06      402.30      5.33 o
  -4   8   6       16.71       20.54      1.29 o
  -3   8   6      103.89       98.10      2.27 o
  -2   8   6       31.43       32.47      1.71 o
  -1   8   6      147.15      157.66      3.18 o
   0   8   6      454.75      429.24      4.51 o
   1   8   6      168.71      171.19      2.84 o
   2   8   6        2.57        1.11      1.19 o
   3   8   6        5.36        6.14      1.07 o
   4   8   6      674.80      699.87      7.50 o
   5   8   6       15.63       14.44      1.59 o
  -4   9   6      316.85      316.67      4.80 o
  -3   9   6      592.37      576.25      6.23 o
  -2   9   6       71.81       73.78      2.12 o
  -1   9   6       12.35       14.30      1.39 o
   0   9   6        8.17       10.38      1.08 o
   1   9   6       44.18       41.62      1.64 o
   2   9   6      398.02      400.75      4.88 o
   3   9   6      213.84      221.65      3.63 o
  -1  10   6      798.78      842.05     10.37 o
   0  10   6      168.64      161.40      3.31 o
   1  10   6      271.59      293.88      4.38 o
  -9   0   7       47.41       47.96      2.87 o
  -7   0   7     1836.99     1777.92     33.09 o
  -5   0   7     4058.36     4006.01     57.07 o
  -3   0   7    18714.16    18469.44    211.09 o
  -1   0   7     1607.24     1563.92     15.52 o
   1   0   7     8504.80     8536.85     97.07 o
   3   0   7     2861.83     2799.69     44.44 o
   5   0   7     2175.18     2235.06     29.35 o
   7   0   7        2.94        1.65      1.38 o
  -9   1   7        0.05        0.00      1.99 o
  -8   1   7      710.91      696.60     13.23 o
  -7   1   7     1322.89     1327.18     23.97 o
  -6   1   7      250.01      253.82      3.85 o
  -5   1   7      209.42      212.58      2.79 o
  -4   1   7       16.49       21.09      0.83 o
  -3   1   7      401.13      387.84      3.55 o
  -2   1   7      519.40      490.34      3.65 o
  -1   1   7      663.76      619.46      5.41 o
   0   1   7     3813.82     3680.23     31.10 o
   1   1   7     1850.61     1868.26     17.32 o
   2   1   7     1187.34     1261.24     12.99 o
   3   1   7      179.05      169.33      2.37 o
   4   1   7      314.36      312.38      3.80 o
   5   1   7       69.61       74.34      1.54 o
   6   1   7       15.48       19.33      1.63 o
   7   1   7      309.20      325.65      4.71 o
   8   1   7      490.13      495.13      5.78 o
  -9   2   7      746.74      771.28     15.27 o
  -8   2   7      209.26      210.42     11.50 o
  -7   2   7      919.10      928.51     14.20 o
  -6   2   7     2907.04     2925.63     36.82 o
  -5   2   7       14.67       13.26      1.04 o
  -4   2   7      172.51      150.00      1.89 o
  -3   2   7     5264.97     5598.49     45.61 o
  -2   2   7      730.02      855.74      7.13 o
  -1   2   7     7991.71     8089.01     69.26 o
   0   2   7      532.86      522.67      5.86 o
   1   2   7      171.29      134.30      3.03 o
   2   2   7       66.90       48.25      1.57 o
   3   2   7       30.40       30.96      1.14 o
   4   2   7       10.85       11.74      0.79 o
   5   2   7      390.86      355.85      3.81 o
   6   2   7      584.98      641.92      7.26 o
   7   2   7      699.57      696.87      7.43 o
   8   2   7        0.01        1.37      1.01 o
  -9   3   7       68.97       61.87      3.36 o
  -8   3   7       50.70       54.42      2.42 o
  -7   3   7      748.01      747.67      9.37 o
  -6   3   7     2067.89     2026.99     23.10 o
  -5   3   7       36.46       30.09      0.96 o
  -4   3   7      948.37      948.91      8.23 o
  -3   3   7     1503.89     1448.14     13.01 o
  -2   3   7       91.40      139.92      1.77 o
  -1   3   7       11.04       13.18      0.71 o
   0   3   7      170.56      148.16      2.35 o
   1   3   7      293.28      382.98      4.12 o
   2   3   7      407.69      426.20      4.80 o
   3   3   7      395.74      441.10      6.33 o
   4   3   7     2793.25     2709.85     23.60 o
   5   3   7     1173.08     1227.07     11.21 o
   6   3   7     1643.25     1585.08     13.76 o
   7   3   7        0.16        1.38      1.03 o
   8   3   7      162.45      156.49      3.02 o
  -8   4   7      101.74      102.12      6.19 o
  -7   4   7      732.14      719.46     21.82 o
  -6   4   7      313.01      294.09      4.74 o
  -5   4   7       96.77      110.09      1.49 o
  -4   4   7      817.52      780.82      7.43 o
  -3   4   7      792.94      798.44      7.68 o
  -2   4   7     5424.58     5514.32     44.93 o
  -1   4   7      276.17      266.55      3.03 o
   0   4   7     1634.95     1611.35     14.69 o
   1   4   7       64.49       66.93      1.37 o
   2   4   7      851.47      827.93      8.09 o
   3   4   7       93.67      120.87      2.06 o
   4   4   7      332.75      320.78      4.37 o
   5   4   7       97.00       88.35      1.67 o
   6   4   7     1242.96     1268.95     12.01 o
   7   4   7        0.10        0.00      0.91 o
   8   4   7       70.34       69.03      2.88 o
  -8   5   7      425.26      409.55     13.93 o
  -7   5   7      416.90      407.01      7.38 o
  -6   5   7      249.46      264.33      3.91 o
  -5   5   7      122.39      125.73      1.98 o
  -4   5   7      270.01      267.47      3.31 o
  -3   5   7      472.95      445.77      5.49 o
  -2   5   7        0.81        0.26      0.62 o
  -1   5   7       18.39       21.99      1.00 o
   0   5   7       26.83       27.93      1.12 o
   1   5   7     1657.29     1625.97     15.03 o
   2   5   7      957.17      908.45      8.54 o
   3   5   7      417.32      430.96      4.92 o
   4   5   7        0.68        1.43      0.73 o
   5   5   7       12.73       14.69      1.16 o
   6   5   7      338.16      334.07      4.58 o
   7   5   7        1.02        4.41      0.99 o
  -7   6   7      664.80      680.42      9.90 o
  -6   6   7      119.32      120.83      2.54 o
  -5   6   7       11.25       10.32      1.34 o
  -4   6   7        9.72        5.95      0.79 o
  -3   6   7     2519.37     2493.76     22.19 o
  -2   6   7      730.36      753.11      6.91 o
  -1   6   7      907.19      863.29      8.25 o
   0   6   7      338.20      326.45      4.30 o
   1   6   7     3328.17     3324.41     29.65 o
   2   6   7      419.35      402.89      4.60 o
   3   6   7      372.51      354.53      4.16 o
   4   6   7       60.36       63.34      1.73 o
   5   6   7      746.06      728.03      7.53 o
   6   6   7      564.37      584.78      6.43 o
   7   6   7      236.32      263.54      4.24 o
  -6   7   7       84.28       86.69      3.99 o
  -5   7   7      123.67      122.44      2.55 o
  -4   7   7     1492.14     1409.82     14.29 o
  -3   7   7       58.10       63.86      1.69 o
  -2   7   7      311.25      321.19      4.05 o
  -1   7   7      328.35      328.17      3.62 o
   0   7   7      183.47      190.24      2.87 o
   1   7   7     1481.99     1490.66     13.10 o
   2   7   7       23.01       23.06      1.43 o
   3   7   7       34.89       37.44      1.57 o
   4   7   7       24.89       28.31      1.60 o
   5   7   7      124.49      118.31      2.76 o
   6   7   7       13.58       12.19      1.53 o
  -5   8   7     2882.86     2867.42     29.60 o
  -4   8   7      384.80      374.50      4.70 o
  -3   8   7      333.62      366.68      4.32 o
  -2   8   7       66.44       65.42      2.13 o
  -1   8   7       74.64       85.41      2.17 o
   0   8   7     1289.46     1281.31     11.82 o
   1   8   7      194.08      187.35      2.83 o
   2   8   7      695.32      684.79      8.10 o
   3   8   7     1738.21     1734.41     15.30 o
   4   8   7      284.82      264.07      3.91 o
   5   8   7      736.13      743.86     11.96 o
  -4   9   7       57.10       51.77      2.11 o
  -3   9   7       46.39       41.18      1.67 o
  -2   9   7      390.93      396.66      5.02 o
  -1   9   7       44.40       48.62      1.88 o
   0   9   7      477.01      500.60      5.32 o
   1   9   7      102.17       98.44      2.36 o
   2   9   7       71.98       79.65      2.73 o
   3   9   7        5.39        7.06      1.22 o
  -8   0   8      805.05      766.59     18.59 o
  -6   0   8     1044.34     1044.91     20.05 o
  -4   0   8     1248.82     1313.20     17.85 o
  -2   0   8      221.11      178.01      2.66 o
   0   0   8        2.86        1.76      0.89 o
   2   0   8     1920.37     1980.74     26.21 o
   4   0   8       10.95       10.13      1.55 o
   6   0   8     7252.70     7015.89    142.53 o
   8   0   8      584.64      609.47     10.49 o
  -9   1   8      217.90      218.20      7.52 o
  -8   1   8        5.92        4.39      1.29 o
  -7   1   8     3549.14     3506.31     51.12 o
  -6   1   8      277.24      257.49      3.90 o
  -5   1   8     1040.94     1033.67      9.91 o
  -4   1   8      426.77      446.51      4.60 o
  -3   1   8      272.74      291.36      2.81 o
  -2   1   8     1840.90     1846.69     12.44 o
  -1   1   8     2312.70     2321.02     18.10 o
   0   1   8       10.73        0.98      0.43 o
   1   1   8      221.47      243.87      2.98 o
   2   1   8      782.58      737.08      8.33 o
   3   1   8      622.71      585.28      5.85 o
   4   1   8        9.40        5.41      0.68 o
   5   1   8      141.86      139.93      2.19 o
   6   1   8      522.37      525.03      6.21 o
   7   1   8      204.29      203.91      3.03 o
   8   1   8      577.39      568.16      6.49 o
  -9   2   8        5.63        8.61      1.75 o
  -8   2   8        0.27        0.00      1.22 o
  -7   2   8     1500.47     1460.28     26.79 o
  -6   2   8     1872.30     1825.66     23.39 o
  -5   2   8     1580.04     1507.85     19.45 o
  -4   2   8      774.82      786.05      7.63 o
  -3   2   8     5920.64     6116.73     56.09 o
  -2   2   8        1.84        2.96      0.75 o
  -1   2   8     1706.21     1789.95     14.26 o
   0   2   8      165.29      136.23      2.57 o
   1   2   8      801.58      847.31      8.45 o
   2   2   8     1376.72     1414.95     13.54 o
   3   2   8     4211.50     4245.17     38.71 o
   4   2   8     5093.04     5102.79     43.89 o
   5   2   8     2708.64     2745.42     23.85 o
   6   2   8       97.00       75.59      1.79 o
   7   2   8     1944.05     1891.47     18.07 o
   8   2   8      210.43      198.00      4.46 o
  -9   3   8       30.57       33.59      2.64 o
  -8   3   8      247.05      240.09      6.82 o
  -7   3   8      149.14      154.37      3.38 o
  -6   3   8       50.95       41.42      1.57 o
  -5   3   8       34.12       38.34      0.93 o
  -4   3   8     1206.35     1185.85     10.21 o
  -3   3   8       43.46       34.27      0.86 o
  -2   3   8      984.77     1054.31      9.29 o
  -1   3   8     1645.53     1671.42     14.32 o
   0   3   8      960.34      959.43      9.51 o
   1   3   8       47.95       48.40      1.19 o
   2   3   8     3857.75     4206.61     38.57 o
   3   3   8      862.58      865.58      9.47 o
   4   3   8       69.31       47.04      1.25 o
   5   3   8      104.45      116.46      2.09 o
   6   3   8     1503.60     1413.15     12.43 o
   7   3   8       41.18       29.60      1.58 o
   8   3   8       87.22       89.46      2.77 o
  -8   4   8        0.50        2.65      2.87 o
  -7   4   8     1536.05     1609.58     59.83 o
  -6   4   8       33.86       36.57      2.80 o
  -5   4   8       22.39       24.98      0.90 o
  -4   4   8      169.24      162.66      2.23 o
  -3   4   8      409.26      418.43      4.47 o
  -2   4   8      900.64      981.95     13.39 o
  -1   4   8     6389.56     6462.17     53.22 o
   0   4   8     2175.07     2225.25     19.87 o
   1   4   8     6148.86     5988.09     51.73 o
   2   4   8      337.86      325.80      3.87 o
   3   4   8     1779.10     1778.31     16.28 o
   4   4   8      138.46      135.20      2.72 o
   5   4   8        0.06        0.91      0.64 o
   6   4   8      141.31      126.72      2.52 o
   7   4   8      301.69      305.61      3.68 o
   8   4   8       17.54       14.36      1.31 o
  -8   5   8      238.04      270.82     10.83 o
  -7   5   8       45.24       43.76      2.00 o
  -6   5   8        0.57        0.00      1.02 o
  -5   5   8      238.89      232.32      2.74 o
  -4   5   8     1566.36     1417.48     12.22 o
  -3   5   8      411.15      388.65      4.96 o
  -2   5   8      933.87      929.86      8.61 o
  -1   5   8      234.14      247.10      3.07 o
   0   5   8      571.80      616.60      6.48 o
   1   5   8      599.18      604.18      6.07 o
   2   5   8        5.46        2.16      0.73 o
   3   5   8      193.47      177.40      2.77 o
   4   5   8     1421.41     1414.14     11.80 o
   5   5   8      154.97      154.06      2.58 o
   6   5   8     1094.76     1089.90     10.51 o
   7   5   8       63.07       75.70      2.23 o
  -7   6   8       58.73       66.01      2.70 o
  -6   6   8       47.30       58.41      1.55 o
  -5   6   8     1390.48     1339.03     13.42 o
  -4   6   8       42.46       58.71      1.53 o
  -3   6   8      478.29      508.10      4.92 o
  -2   6   8        0.02        0.00      0.71 o
  -1   6   8       77.92       87.89      1.81 o
   0   6   8      246.15      239.38      3.21 o
   1   6   8        0.16        0.00      0.78 o
   2   6   8      937.38      973.34      9.28 o
   3   6   8      237.24      212.10      3.15 o
   4   6   8      427.38      446.85      5.13 o
   5   6   8      787.91      735.36      7.65 o
   6   6   8      378.70      376.48      4.75 o
  -6   7   8     1080.18     1152.49     15.59 o
  -5   7   8        4.30        2.25      0.89 o
  -4   7   8        2.15        0.00      0.88 o
  -3   7   8      336.31      305.65      3.91 o
  -2   7   8      164.85      143.58      3.15 o
  -1   7   8      362.24      340.51      4.05 o
   0   7   8      202.54      217.51      3.09 o
   1   7   8       18.01       23.09      1.23 o
   2   7   8     1590.96     1556.85     13.36 o
   3   7   8       39.65       40.84      2.44 o
   4   7   8      282.02      274.23      6.01 o
   5   7   8        0.08        1.95      1.09 o
   6   7   8       55.42       58.33      2.19 o
  -5   8   8      144.35      150.71      3.69 o
  -4   8   8       21.96       15.30      1.24 o
  -3   8   8      198.06      223.80      3.15 o
  -2   8   8      443.72      440.48      5.63 o
  -1   8   8      287.88      270.84      3.89 o
   0   8   8      444.12      444.26      6.69 o
   1   8   8       18.32       16.32      1.21 o
   2   8   8      107.70      113.13      2.78 o
   3   8   8      282.62      285.31      4.07 o
   4   8   8        8.33       13.13      1.39 o
   5   8   8      690.47      686.18      9.64 o
  -4   9   8        4.28        1.94      1.26 o
  -3   9   8       10.08       14.57      1.27 o
  -2   9   8       36.37       41.37      1.81 o
  -1   9   8      325.26      329.79      4.87 o
   0   9   8        3.03        2.33      1.09 o
   1   9   8      284.93      290.75      4.17 o
   2   9   8       83.95       91.11      2.62 o
   3   9   8      124.69      132.16      3.39 o
  -9   0   9      289.60      312.85      8.84 o
  -7   0   9      267.03      273.33      5.94 o
  -5   0   9      269.91      230.99      4.42 o
  -3   0   9       13.25        5.43      1.11 o
  -1   0   9     1498.84     1402.32     15.02 o
   1   0   9      923.88      962.57     11.97 o
   3   0   9       36.19       36.17      2.93 o
   5   0   9     1733.81     1711.59     23.04 o
   7   0   9     2388.27     2322.89     38.57 o
  -9   1   9      380.56      362.20     10.84 o
  -8   1   9      715.20      721.73     11.53 o
  -7   1   9       54.46       57.36      4.56 o
  -6   1   9      536.24      481.38      5.51 o
  -5   1   9      903.78      886.70      9.86 o
  -4   1   9     1143.01     1128.50     10.84 o
  -3   1   9      687.43      678.60      5.72 o
  -2   1   9     7357.23     7732.52     53.00 o
  -1   1   9      132.45      118.18      1.40 o
   0   1   9       18.28       13.75      0.62 o
   1   1   9      453.48      509.66      5.48 o
   2   1   9      484.44      424.59      5.02 o
   3   1   9     1185.59     1167.87     11.59 o
   4   1   9     1138.19     1213.34     12.13 o
   5   1   9      148.64      147.74      2.34 o
   6   1   9      735.20      709.76      8.02 o
   7   1   9      146.37      147.16      2.32 o
   8   1   9      116.06      119.93      2.63 o
  -9   2   9       10.81        8.46      1.79 o
  -8   2   9      334.82      331.43      9.73 o
  -7   2   9      187.87      172.66      4.82 o
  -6   2   9       56.67       47.58      1.72 o
  -5   2   9      236.99      239.53      2.90 o
  -4   2   9      212.55      208.17      3.07 o
  -3   2   9      251.43      264.62      2.81 o
  -2   2   9      268.04      269.41      2.73 o
  -1   2   9     1252.72     1260.51     10.72 o
   0   2   9     1859.95     1793.10     23.08 o
   1   2   9       80.28       38.20      1.04 o
   2   2   9     1541.27     1533.53     13.87 o
   3   2   9      326.65      300.86      3.77 o
   4   2   9        0.14        2.09      0.62 o
   5   2   9     1061.59     1089.04     10.23 o
   6   2   9     2149.39     2023.99     17.32 o
   7   2   9      227.30      210.66      2.93 o
   8   2   9     1198.91     1207.67     17.41 o
  -8   3   9        0.61        0.00      1.43 o
  -7   3   9       90.29       98.44      3.98 o
  -6   3   9       27.47       29.35      1.61 o
  -5   3   9      693.55      676.35      6.80 o
  -4   3   9       23.34       20.28      0.67 o
  -3   3   9      279.54      308.45      3.28 o
  -2   3   9     8510.20     8908.31     72.85 o
  -1   3   9     1062.99     1200.20     10.56 o
   0   3   9     2323.94     2309.89     21.62 o
   1   3   9       69.03       51.11      1.25 o
   2   3   9      275.92      300.81      3.78 o
   3   3   9      973.68     1080.06     10.90 o
   4   3   9      129.15      143.51      2.07 o
   5   3   9       42.49       51.62      1.37 o
   6   3   9      135.17      132.07      2.28 o
   7   3   9       18.57       14.06      1.22 o
   8   3   9      413.39      462.72      5.60 o
  -8   4   9      110.18      103.44      6.41 o
  -7   4   9       51.33       44.41      3.32 o
  -6   4   9      443.71      442.80      5.79 o
  -5   4   9      413.05      447.86      4.57 o
  -4   4   9     1036.45     1065.14      9.99 o
  -3   4   9      442.35      458.97      4.59 o
  -2   4   9     5705.95     5941.72     51.59 o
  -1   4   9      402.58      439.50      4.54 o
   0   4   9       47.58       40.69      2.66 o
   1   4   9      112.11       97.68      1.84 o
   2   4   9     1651.25     1738.56     15.94 o
   3   4   9      297.76      323.55      3.97 o
   4   4   9     1352.48     1313.60     12.00 o
   5   4   9      709.87      630.44      6.38 o
   6   4   9     2031.70     2023.32     16.22 o
   7   4   9      274.19      281.38      3.77 o
  -8   5   9      386.63      423.35     10.00 o
  -7   5   9       13.85       13.53      2.47 o
  -6   5   9       20.44       28.32      1.68 o
  -5   5   9      535.43      535.84      5.16 o
  -4   5   9        3.62        0.94      0.65 o
  -3   5   9       31.85       39.64      1.74 o
  -2   5   9       95.82      111.49      1.91 o
  -1   5   9      775.21      757.13      7.28 o
   0   5   9      362.70      325.21      4.01 o
   1   5   9     1385.34     1393.89     14.10 o
   2   5   9      194.60      173.65      2.70 o
   3   5   9        0.64        0.33      0.69 o
   4   5   9      417.64      386.71      4.57 o
   5   5   9      233.72      211.47      3.19 o
   6   5   9       81.55       89.58      2.21 o
   7   5   9      140.81      149.43      3.15 o
  -7   6   9      289.99      280.02      5.30 o
  -6   6   9       48.22       55.50      2.08 o
  -5   6   9     1581.91     1527.70     17.62 o
  -4   6   9       60.79       77.05      1.85 o
  -3   6   9       19.04       20.22      0.88 o
  -2   6   9      224.72      217.24      2.93 o
  -1   6   9      639.21      646.60      6.57 o
   0   6   9     2900.29     2920.28     25.03 o
   1   6   9      683.32      647.37      6.66 o
   2   6   9       13.20       13.62      1.04 o
   3   6   9      704.09      686.23      7.84 o
   4   6   9      249.41      258.51      4.00 o
   5   6   9       97.71       93.78      2.26 o
   6   6   9       70.54       79.81      2.35 o
  -6   7   9      494.01      494.32      8.03 o
  -5   7   9      162.06      184.75      3.95 o
  -4   7   9       43.48       39.11      1.65 o
  -3   7   9      156.94      171.29      2.72 o
  -2   7   9        0.28        0.60      0.79 o
  -1   7   9      331.86      310.16      5.17 o
   0   7   9       28.12       30.29      1.25 o
   1   7   9      388.16      378.34      4.18 o
   2   7   9     1628.65     1589.23     14.28 o
   3   7   9      147.07      153.05      3.03 o
   4   7   9       66.01       69.53      2.20 o
   5   7   9       30.66       32.79      1.75 o
  -5   8   9       76.07       86.66      3.90 o
  -4   8   9       72.46       71.98      2.21 o
  -3   8   9      869.76      884.47      8.55 o
  -2   8   9       12.46       11.05      1.08 o
  -1   8   9     1595.61     1605.29     15.22 o
   0   8   9      957.34      941.11     11.00 o
   1   8   9      169.13      154.49      2.75 o
   2   8   9      345.95      343.85      4.56 o
   3   8   9       18.92       18.52      1.38 o
   4   8   9      270.96      273.90      4.37 o
  -3   9   9       26.36       30.15      1.69 o
  -2   9   9        0.12        0.34      1.01 o
  -1   9   9        3.69        4.00      1.22 o
   0   9   9       35.38       38.13      2.25 o
   1   9   9       43.95       49.51      1.93 o
   2   9   9     1083.14     1105.98     11.73 o
   3   9   9       86.56       87.97      2.47 o
  -8   0  10        3.22       10.61      1.77 o
  -6   0  10     1444.36     1416.86     26.96 o
  -4   0  10        3.29        1.82      0.69 o
  -2   0  10      619.35      558.70      6.03 o
   0   0  10     2645.38     2654.18     46.05 o
   2   0  10     5157.21     5085.78     65.27 o
   4   0  10      348.88      355.56      5.44 o
   6   0  10       98.74      109.88      3.86 o
   8   0  10      171.43      147.85      9.80 o
  -9   1  10        1.20        0.00      1.99 o
  -8   1  10      114.41      123.95      3.67 o
  -7   1  10      904.63      861.40     13.51 o
  -6   1  10      117.25      115.16      1.92 o
  -5   1  10      415.50      381.94      4.28 o
  -4   1  10     2191.15     2088.51     19.60 o
  -3   1  10     1181.82     1163.76      8.79 o
  -2   1  10       10.53       13.55      1.09 o
  -1   1  10      339.25      329.16      3.04 o
   0   1  10     3122.76     3216.74     27.50 o
   1   1  10     3153.87     3232.58     26.39 o
   2   1  10      167.32      174.09      2.55 o
   3   1  10      908.11      888.77     11.13 o
   4   1  10     3002.94     2956.16     24.37 o
   5   1  10        9.66       12.60      1.40 o
   6   1  10      603.53      596.00      5.97 o
   7   1  10      227.88      229.86      3.18 o
   8   1  10        9.02        8.76      1.25 o
  -9   2  10     1488.01     1581.78     71.65 o
  -8   2  10        5.31        5.31      1.64 o
  -7   2  10      724.04      729.40     12.07 o
  -6   2  10       26.18       25.34      1.50 o
  -5   2  10      190.38      190.97      2.39 o
  -4   2  10      286.73      299.21      3.27 o
  -3   2  10      127.77      125.38      1.71 o
  -2   2  10     1019.67     1011.64      8.05 o
  -1   2  10     1260.71     1164.61     10.02 o
   0   2  10     1079.81     1190.88     11.02 o
   1   2  10      124.12      160.35      2.25 o
   2   2  10      167.60      187.99      2.55 o
   3   2  10       70.40       81.81      1.76 o
   4   2  10      156.19      131.42      1.99 o
   5   2  10     1612.03     1579.11     13.46 o
   6   2  10      606.66      573.49      6.13 o
   7   2  10       71.39       56.57      1.69 o
   8   2  10      167.75      157.89      2.73 o
  -8   3  10      237.23      234.55      6.54 o
  -7   3  10       97.17      103.62      4.05 o
  -6   3  10       28.74       21.72      1.48 o
  -5   3  10       23.01       22.70      0.91 o
  -4   3  10      195.12      165.52      2.14 o
  -3   3  10     1016.30     1027.23      9.60 o
  -2   3  10     3788.29     3906.08     30.88 o
  -1   3  10     2959.20     3033.67     26.65 o
   0   3  10     1330.73     1252.98     12.29 o
   1   3  10       10.26       14.34      0.84 o
   2   3  10      110.73      111.53      2.09 o
   3   3  10     1985.29     1954.58     17.74 o
   4   3  10     1023.43     1026.00      8.84 o
   5   3  10        0.96        0.76      0.62 o
   6   3  10       13.73       16.10      1.02 o
   7   3  10       30.09       38.66      1.97 o
   8   3  10      532.92      572.24      6.24 o
  -8   4  10       11.55       10.39      3.31 o
  -7   4  10      390.61      383.83      7.10 o
  -6   4  10      176.15      199.66      3.21 o
  -5   4  10     1154.21     1155.92     11.33 o
  -4   4  10      452.88      460.99      4.57 o
  -3   4  10        0.14        2.04      0.85 o
  -2   4  10       20.49       37.37      1.19 o
  -1   4  10      939.68      938.42      8.65 o
   0   4  10      727.02      766.01      8.77 o
   1   4  10      389.46      361.56      4.25 o
   2   4  10       71.47       78.83      1.73 o
   3   4  10      508.78      489.52      5.47 o
   4   4  10      117.51      114.40      2.22 o
   5   4  10      470.97      462.78      5.34 o
   6   4  10      276.73      288.56      3.45 o
   7   4  10       21.06       23.08      1.38 o
  -7   5  10       13.88       11.25      1.42 o
  -6   5  10        3.95        6.28      0.68 o
  -5   5  10        5.30        3.75      0.74 o
  -4   5  10       38.75       46.87      1.37 o
  -3   5  10      159.99      177.53      2.53 o
  -2   5  10     1153.33     1105.32     10.32 o
  -1   5  10      934.44      929.38      8.78 o
   0   5  10     4351.51     4265.98     37.46 o
   1   5  10     1285.65     1283.04     12.27 o
   2   5  10       51.12       49.13      2.31 o
   3   5  10      154.45      129.17      2.17 o
   4   5  10      313.79      291.56      3.71 o
   5   5  10        1.18        0.00      0.74 o
   6   5  10       20.40       18.69      1.30 o
   7   5  10       93.39       86.06      2.46 o
  -7   6  10       25.14       30.24      2.02 o
  -6   6  10        1.22        1.24      1.02 o
  -5   6  10      231.80      212.08      3.91 o
  -4   6  10      524.28      471.12      5.63 o
  -3   6  10      323.45      304.32      3.47 o
  -2   6  10      330.12      314.40      3.79 o
  -1   6  10      345.80      356.64      4.22 o
   0   6  10      419.90      422.53      4.82 o
   1   6  10      950.91      939.22      9.54 o
   2   6  10       29.29       27.07      1.21 o
   3   6  10      203.79      185.43      4.84 o
   4   6  10        5.79        9.37      1.12 o
   5   6  10       18.91       14.66      1.07 o
   6   6  10      407.07      442.66      5.75 o
  -6   7  10      672.30      691.60      9.24 o
  -5   7  10       86.84       95.67      2.98 o
  -4   7  10     1309.52     1321.02     13.56 o
  -3   7  10      265.94      252.11      3.25 o
  -2   7  10        3.50        2.99      0.83 o
  -1   7  10       45.25       53.03      1.79 o
   0   7  10      233.10      228.36      3.33 o
   1   7  10       11.33        9.32      0.89 o
   2   7  10      346.21      345.71      4.82 o
   3   7  10       39.13       40.65      1.77 o
   4   7  10     1523.68     1524.05     16.42 o
   5   7  10        0.08        0.91      1.11 o
  -5   8  10       34.20       31.36      2.01 o
  -4   8  10        5.74        3.45      1.16 o
  -3   8  10      175.36      165.22      2.67 o
  -2   8  10       46.13       51.44      1.96 o
  -1   8  10      211.24      215.73      3.21 o
   0   8  10      534.53      522.87      6.01 o
   1   8  10        0.05        0.66      1.11 o
   2   8  10      628.40      625.02      6.97 o
   3   8  10      160.85      154.13      3.78 o
   4   8  10       78.79       86.33      3.05 o
  -3   9  10      501.14      544.79      6.76 o
  -2   9  10      400.24      400.07      5.43 o
  -1   9  10       84.03       97.29      2.77 o
   0   9  10      208.51      209.43      3.81 o
   1   9  10      189.42      184.71      3.77 o
   2   9  10      240.26      246.44      4.22 o
  -9   0  11     1178.44     1169.19     28.56 o
  -7   0  11     6371.05     6414.04    117.76 o
  -5   0  11     2168.01     2173.69     34.05 o
  -3   0  11     2515.01     2782.25     32.52 o
  -1   0  11     2079.21     2128.91     25.11 o
   1   0  11       64.96      108.37      2.35 o
   3   0  11     1723.40     1769.61     24.02 o
   5   0  11      353.24      340.47      5.54 o
   7   0  11        0.00        0.31      1.04 o
  -9   1  11      411.58      431.43     12.38 o
  -8   1  11     1854.17     1910.89     34.40 o
  -7   1  11       89.55       89.67      2.67 o
  -6   1  11        1.79        2.84      0.97 o
  -5   1  11      523.77      497.21      5.43 o
  -4   1  11      946.84      861.28      8.56 o
  -3   1  11      110.01      126.08      1.45 o
  -2   1  11      397.02      361.06      3.26 o
  -1   1  11      607.45      523.46      4.51 o
   0   1  11       27.80       26.10      1.15 o
   1   1  11      616.00      668.00      6.21 o
   2   1  11      118.04      156.67      2.44 o
   3   1  11      441.01      421.46      5.37 o
   4   1  11     1634.23     1592.99     13.71 o
   5   1  11     1566.58     1569.98     14.06 o
   6   1  11     1029.85     1044.77      8.79 o
   7   1  11      131.95      125.63      2.42 o
   8   1  11      213.96      220.92      3.68 o
  -8   2  11      409.73      408.42      9.10 o
  -7   2  11        0.16        0.00      1.04 o
  -6   2  11     1186.19     1142.89     11.58 o
  -5   2  11      285.02      276.74      3.24 o
  -4   2  11     1706.08     1676.10     14.18 o
  -3   2  11     2148.07     2026.27     15.65 o
  -2   2  11      355.62      375.30      3.56 o
  -1   2  11      402.67      409.25      4.06 o
   0   2  11       12.45        8.32      0.56 o
   1   2  11       12.01       10.64      0.73 o
   2   2  11     1558.01     1527.40     14.81 o
   3   2  11      637.22      631.23      7.22 o
   4   2  11      327.78      323.37      4.36 o
   5   2  11     3472.74     3376.98     24.83 o
   6   2  11       73.17       70.01      1.78 o
   7   2  11      143.64      161.30      2.78 o
   8   2  11      122.71      129.54      2.58 o
  -8   3  11     1540.29     1608.37     40.32 o
  -7   3  11      144.16      152.89      4.99 o
  -6   3  11       37.93       38.47      1.43 o
  -5   3  11      110.60      125.72      2.09 o
  -4   3  11      424.42      428.56      4.24 o
  -3   3  11      421.33      379.17      3.97 o
  -2   3  11      503.98      503.71      4.77 o
  -1   3  11      842.99      744.39      6.54 o
   0   3  11     4062.58     4004.92     34.85 o
   1   3  11       28.68       26.34      1.03 o
   2   3  11     2958.41     2997.65     26.53 o
   3   3  11     2652.94     2625.68     22.34 o
   4   3  11       11.92       17.62      0.90 o
   5   3  11      153.13      140.82      2.16 o
   6   3  11      290.80      286.35      3.57 o
   7   3  11       40.46       49.61      1.83 o
  -8   4  11     1193.92     1203.40     37.64 o
  -7   4  11      200.26      198.05      6.30 o
  -6   4  11      323.71      290.44      3.87 o
  -5   4  11      102.37      100.83      1.83 o
  -4   4  11      534.59      516.01      5.08 o
  -3   4  11      254.71      252.43      3.44 o
  -2   4  11     1585.17     1525.61     14.13 o
  -1   4  11      358.52      359.46      4.21 o
   0   4  11     5346.63     5249.15     48.10 o
   1   4  11      207.58      195.54      2.84 o
   2   4  11        7.88        7.66      0.85 o
   3   4  11      120.89      133.78      2.39 o
   4   4  11        0.28        0.41      0.75 o
   5   4  11      425.74      416.83      4.50 o
   6   4  11       32.29       38.25      1.39 o
   7   4  11        6.48       10.75      1.54 o
  -7   5  11      174.84      179.15      6.13 o
  -6   5  11      501.03      522.97      5.87 o
  -5   5  11     1309.38     1256.07     12.69 o
  -4   5  11        3.51       10.11      0.80 o
  -3   5  11      188.66      183.76      2.37 o
  -2   5  11       86.07       99.38      1.88 o
  -1   5  11      936.77      945.74      8.54 o
   0   5  11      218.43      197.43      2.96 o
   1   5  11      220.90      212.33      3.16 o
   2   5  11      353.85      317.81      4.15 o
   3   5  11     1427.63     1358.51     12.23 o
   4   5  11      304.33      285.35      3.80 o
   5   5  11      618.60      609.30      6.13 o
   6   5  11        4.18        4.78      1.07 o
  -7   6  11      316.35      323.69      5.82 o
  -6   6  11     1174.31     1200.17     14.30 o
  -5   6  11      243.24      250.34      3.69 o
  -4   6  11      366.99      416.69      5.15 o
  -3   6  11     1041.45      996.36     10.07 o
  -2   6  11        2.75        1.73      0.83 o
  -1   6  11      477.59      483.07      5.73 o
   0   6  11      421.51      406.34      4.74 o
   1   6  11       11.60       13.68      1.01 o
   2   6  11      572.87      541.96      5.55 o
   3   6  11       72.12       55.02      1.74 o
   4   6  11      631.10      579.60      7.06 o
   5   6  11      114.32      106.61      2.20 o
   6   6  11      108.09      122.62      2.98 o
  -6   7  11        3.00        3.98      2.49 o
  -5   7  11       19.01       19.23      1.69 o
  -4   7  11        0.23        0.00      0.86 o
  -3   7  11      243.64      232.59      4.13 o
  -2   7  11       35.53       27.56      1.36 o
  -1   7  11      193.01      210.50      3.54 o
   0   7  11      862.36      859.28      8.51 o
   1   7  11      242.33      232.95      4.18 o
   2   7  11      138.12      135.28      2.69 o
   3   7  11       14.08       12.90      1.33 o
   4   7  11      206.06      206.21      3.68 o
   5   7  11      320.07      342.76      4.66 o
  -4   8  11      598.42      590.29      7.07 o
  -3   8  11        1.84        1.79      1.08 o
  -2   8  11       11.54       11.29      1.10 o
  -1   8  11      336.54      334.10      4.45 o
   0   8  11      107.17       99.75      2.41 o
   1   8  11      800.09      786.56      8.75 o
   2   8  11      284.12      283.78      4.13 o
   3   8  11       38.53       40.57      1.77 o
   4   8  11      429.79      434.31      5.93 o
  -2   9  11      206.42      209.61      3.51 o
  -1   9  11       27.08       24.10      1.71 o
   0   9  11      110.81      108.54      3.14 o
   1   9  11      165.22      169.06      3.53 o
  -8   0  12     1245.35     1284.61     23.10 o
  -6   0  12     5438.77     5614.38    103.68 o
  -4   0  12    11376.11    11304.84    169.15 o
  -2   0  12     2461.79     2473.96     26.74 o
   0   0  12      540.59      521.66      7.25 o
   2   0  12      573.39      564.71      7.94 o
   4   0  12    10831.42    10747.13    120.06 o
   6   0  12      650.22      659.02      8.86 o
   8   0  12      322.11      369.09      6.76 o
  -8   1  12       68.11       71.15      3.04 o
  -7   1  12      186.87      195.80      3.04 o
  -6   1  12      201.82      202.86      3.24 o
  -5   1  12       60.92       56.73      1.33 o
  -4   1  12      670.52      673.28      6.46 o
  -3   1  12     1157.46     1236.85      9.30 o
  -2   1  12     1996.52     1925.75     14.75 o
  -1   1  12     1069.65      972.82      7.85 o
   0   1  12      220.80      284.80      3.29 o
   1   1  12     4134.90     4156.66     33.81 o
   2   1  12       78.98       80.95      2.07 o
   3   1  12        5.10        5.36      0.91 o
   4   1  12        5.75        5.25      0.76 o
   5   1  12      449.02      453.68      4.08 o
   6   1  12     1358.28     1362.30     13.25 o
   7   1  12      118.97      115.45      2.15 o
  -8   2  12      872.27      876.86     17.20 o
  -7   2  12      658.19      636.98     10.87 o
  -6   2  12      140.37      150.00      2.48 o
  -5   2  12      158.35      140.37      2.06 o
  -4   2  12       63.19       63.92      1.30 o
  -3   2  12      316.04      288.86      2.84 o
  -2   2  12     1336.29     1387.57     11.34 o
  -1   2  12      466.63      437.49      4.35 o
   0   2  12     3109.70     3145.79     24.84 o
   1   2  12        0.07        4.44      0.91 o
   2   2  12     2448.20     2419.92     25.16 o
   3   2  12      171.84      177.64      2.51 o
   4   2  12        5.18        6.90      0.74 o
   5   2  12       64.62       69.92      1.44 o
   6   2  12      384.80      368.15      4.09 o
   7   2  12      206.62      222.09      3.36 o
  -8   3  12       33.38       32.12      2.57 o
  -7   3  12      100.86       92.04      2.78 o
  -6   3  12      333.21      343.51      3.91 o
  -5   3  12      129.60      118.75      1.98 o
  -4   3  12       28.15       23.02      1.02 o
  -3   3  12     2186.07     2145.87     15.90 o
  -2   3  12      209.36      209.39      3.33 o
  -1   3  12       21.13       13.95      0.77 o
   0   3  12       69.56       69.25      1.57 o
   1   3  12     2827.53     2817.55     23.83 o
   2   3  12      295.12      246.62      3.34 o
   3   3  12      263.73      260.13      3.35 o
   4   3  12       22.76       17.34      0.90 o
   5   3  12     2013.26     1986.00     14.13 o
   6   3  12      183.22      192.69      2.64 o
   7   3  12      284.56      314.50      4.18 o
  -8   4  12      308.00      333.49     18.02 o
  -7   4  12       28.64       26.12      2.49 o
  -6   4  12        1.47        1.50      0.58 o
  -5   4  12       23.17       18.41      1.13 o
  -4   4  12      103.84      122.53      1.88 o
  -3   4  12      428.44      400.89      4.05 o
  -2   4  12      747.30      758.18      7.25 o
  -1   4  12     2706.92     2652.03     23.71 o
   0   4  12       14.88       19.21      1.14 o
   1   4  12      164.59      182.25      2.79 o
   2   4  12      213.89      216.30      3.16 o
   3   4  12      950.67      958.27      9.84 o
   4   4  12      294.79      268.22      3.49 o
   5   4  12        0.73        1.62      0.83 o
   6   4  12       88.50       87.40      1.97 o
   7   4  12      445.89      447.86      5.36 o
  -7   5  12       62.10       75.39      3.39 o
  -6   5  12       25.65       39.26      1.31 o
  -5   5  12        1.15        7.89      1.32 o
  -4   5  12      132.72      116.67      2.09 o
  -3   5  12      443.11      428.27      4.15 o
  -2   5  12      738.25      755.11      7.31 o
  -1   5  12      494.40      493.59      5.58 o
   0   5  12       12.58       12.85      1.01 o
   1   5  12      406.56      399.92      4.87 o
   2   5  12     3420.25     3397.83     28.61 o
   3   5  12        7.32       11.15      1.10 o
   4   5  12       38.71       31.17      1.45 o
   5   5  12      400.43      395.22      4.52 o
   6   5  12      141.35      144.37      2.84 o
  -6   6  12      460.63      458.34      6.55 o
  -5   6  12      185.76      199.33      3.26 o
  -4   6  12      548.35      548.33      6.03 o
  -3   6  12      175.23      168.83      2.54 o
  -2   6  12     2075.40     2018.98     17.83 o
  -1   6  12     2554.19     2542.90     22.36 o
   0   6  12     3627.81     3537.52     29.06 o
   1   6  12      312.15      298.83      4.08 o
   2   6  12     1165.32     1135.07     10.57 o
   3   6  12       65.84       74.36      2.06 o
   4   6  12     1110.47     1048.24     10.39 o
   5   6  12       17.75       15.66      1.18 o
  -5   7  12      481.77      501.89      7.29 o
  -4   7  12       43.82       56.06      1.74 o
  -3   7  12       40.80       43.22      1.37 o
  -2   7  12      853.36      871.20      8.89 o
  -1   7  12        2.56        2.40      0.96 o
   0   7  12        2.63        1.74      1.09 o
   1   7  12        5.67        4.32      0.97 o
   2   7  12        0.78        0.00      0.94 o
   3   7  12      160.03      189.20      3.27 o
   4   7  12      114.67      104.55      2.77 o
   5   7  12      617.26      665.85      8.52 o
  -4   8  12     2888.65     2901.58     32.72 o
  -3   8  12       76.61       83.38      2.03 o
  -2   8  12      351.94      362.02      4.46 o
  -1   8  12      198.48      185.73      3.41 o
   0   8  12      112.59      107.46      2.78 o
   1   8  12       11.26       12.04      1.40 o
   2   8  12      249.24      242.74      4.10 o
   3   8  12       27.00       21.59      1.48 o
  -2   9  12      275.32      304.25      4.37 o
  -1   9  12        0.50        1.95      1.22 o
   0   9  12      107.45      110.04      3.18 o
   1   9  12      814.17      862.36      9.67 o
  -7   0  13      220.44      208.69      4.20 o
  -5   0  13     2024.70     2034.21     31.73 o
  -3   0  13        0.05        3.75      0.91 o
  -1   0  13     2148.91     2207.87     26.25 o
   1   0  13     5038.36     4912.57     56.92 o
   3   0  13      722.62      764.38     13.30 o
   5   0  13      257.55      264.98      4.81 o
   7   0  13      849.28      854.04     10.75 o
  -8   1  13     1058.00     1077.10     20.26 o
  -7   1  13      127.86      123.06      2.31 o
  -6   1  13      315.76      305.35      4.51 o
  -5   1  13      244.55      227.46      3.05 o
  -4   1  13     1297.66     1292.98     12.40 o
  -3   1  13      127.58      136.47      1.59 o
  -2   1  13      597.87      587.57      5.06 o
  -1   1  13     1091.46     1064.72      8.58 o
   0   1  13        1.21        0.40      0.77 o
   1   1  13      336.89      291.11      5.23 o
   2   1  13      262.24      258.24      3.35 o
   3   1  13      605.82      568.35      9.52 o
   4   1  13        1.64        1.44      0.65 o
   5   1  13      949.43      919.84      8.93 o
   6   1  13      260.83      253.43      3.26 o
   7   1  13      420.61      432.48      4.68 o
  -8   2  13       79.35       82.35      3.75 o
  -7   2  13       42.77       40.00      2.81 o
  -6   2  13      303.83      290.43      4.04 o
  -5   2  13       76.51       75.84      1.52 o
  -4   2  13      475.24      424.98      4.76 o
  -3   2  13       15.15        8.90      0.59 o
  -2   2  13     5602.66     5432.23     42.11 o
  -1   2  13     2759.65     2833.64     23.50 o
   0   2  13      145.45      146.85      2.11 o
   1   2  13      155.97      169.51      2.37 o
   2   2  13      142.20      163.43      3.00 o
   3   2  13     1300.78     1312.09     11.68 o
   4   2  13      287.13      285.09      3.29 o
   5   2  13     1405.61     1370.40     12.64 o
   6   2  13      988.93     1012.63      9.10 o
   7   2  13       75.16       73.30      2.06 o
  -8   3  13       57.03       54.88      3.27 o
  -7   3  13       10.60       12.08      1.65 o
  -6   3  13       55.47       49.35      1.26 o
  -5   3  13        0.44        2.01      0.64 o
  -4   3  13       10.68       13.39      1.95 o
  -3   3  13     1161.70     1211.92      9.77 o
  -2   3  13       31.64       31.12      0.95 o
  -1   3  13       84.11       74.37      1.43 o
   0   3  13       30.97       32.89      1.13 o
   1   3  13      322.70      323.70      3.80 o
   2   3  13      369.59      346.91      4.28 o
   3   3  13        0.54        2.71      0.69 o
   4   3  13       44.36       52.35      1.22 o
   5   3  13      399.74      395.55      3.99 o
   6   3  13        4.12        3.43      0.85 o
   7   3  13      325.14      343.95      4.51 o
  -7   4  13       10.39       15.71      1.87 o
  -6   4  13     1702.26     1695.62     15.61 o
  -5   4  13      332.31      287.01      3.55 o
  -4   4  13        0.68        1.67      0.66 o
  -3   4  13       70.93       70.99      1.29 o
  -2   4  13      423.33      419.98      4.77 o
  -1   4  13     1194.44     1225.13     10.43 o
   0   4  13     2479.29     2343.59     21.18 o
   1   4  13       23.50       26.25      1.16 o
   2   4  13     1848.26     1765.58     16.39 o
   3   4  13      200.95      188.62      2.55 o
   4   4  13       28.43       22.82      1.30 o
   5   4  13      628.05      601.07      6.10 o
   6   4  13      147.86      137.23      2.44 o
  -7   5  13       66.24       59.28      2.60 o
  -6   5  13      207.31      189.36      3.48 o
  -5   5  13      294.42      254.42      3.61 o
  -4   5  13       52.50       44.66      1.34 o
  -3   5  13     2147.52     2102.61     16.79 o
  -2   5  13     1040.82     1059.07      9.82 o
  -1   5  13       16.37       19.01      1.10 o
   0   5  13      651.75      687.56      7.36 o
   1   5  13      150.21      166.28      2.83 o
   2   5  13     1145.33     1118.00     10.68 o
   3   5  13       93.71       66.68      1.86 o
   4   5  13      157.58      141.26      3.45 o
   5   5  13      573.38      590.29      6.09 o
   6   5  13       11.78       10.54      1.26 o
  -6   6  13      129.37      128.77      3.05 o
  -5   6  13      175.44      166.71      3.25 o
  -4   6  13     2030.68     2028.70     18.69 o
  -3   6  13      697.88      697.41      7.54 o
  -2   6  13     2119.64     2130.13     18.66 o
  -1   6  13      217.38      222.55      3.49 o
   0   6  13       28.73       33.52      1.42 o
   1   6  13       70.20       69.90      1.71 o
   2   6  13       12.25       18.25      1.22 o
   3   6  13      202.86      178.10      3.04 o
   4   6  13        0.96        0.68      1.01 o
   5   6  13      434.88      435.22      5.00 o
  -5   7  13      290.88      316.31      4.77 o
  -4   7  13       54.31       72.69      2.16 o
  -3   7  13       20.00       26.13      1.14 o
  -2   7  13        6.67        7.01      1.11 o
  -1   7  13      183.73      183.19      4.26 o
   0   7  13     1665.15     1626.87     15.30 o
   1   7  13      644.24      669.88      7.65 o
   2   7  13        1.79        1.43      1.03 o
   3   7  13     1131.80     1126.32     11.17 o
   4   7  13        0.97        0.67      1.20 o
  -4   8  13       71.42       88.38      3.03 o
  -3   8  13       62.18       55.03      1.74 o
  -2   8  13       82.07       96.57      2.30 o
  -1   8  13      179.59      184.57      3.43 o
   0   8  13       97.79       98.69      2.95 o
   1   8  13      262.20      256.86      4.20 o
   2   8  13        0.35        1.27      1.21 o
   3   8  13       14.85       17.95      1.46 o
  -8   0  14      158.52      162.49      4.53 o
  -6   0  14      461.75      469.16     10.48 o
  -4   0  14      304.48      291.23      4.38 o
  -2   0  14     7794.18     7572.52     79.82 o
   0   0  14        0.77        4.90      0.94 o
   2   0  14       12.36       10.96      1.15 o
   4   0  14     1954.54     1929.54     23.72 o
   6   0  14       72.02       73.56      2.49 o
  -8   1  14      135.78      129.42      6.85 o
  -7   1  14      617.71      613.69      7.98 o
  -6   1  14       34.25       36.12      1.45 o
  -5   1  14      542.15      511.42      5.80 o
  -4   1  14      126.22      128.13      2.05 o
  -3   1  14      703.08      667.50      5.20 o
  -2   1  14       11.95       19.33      1.01 o
  -1   1  14       27.89       25.12      1.03 o
   0   1  14      158.32      165.12      2.40 o
   1   1  14        2.51        5.15      0.73 o
   2   1  14       35.04       38.54      1.35 o
   3   1  14     2611.41     2607.96     23.02 o
   4   1  14       77.27       81.17      1.37 o
   5   1  14      177.34      190.51      2.54 o
   6   1  14       10.99       10.75      1.01 o
   7   1  14        1.42        3.77      0.91 o
  -8   2  14      187.87      189.25      4.50 o
  -7   2  14      205.14      216.86      3.43 o
  -6   2  14     1086.57     1110.66     12.64 o
  -5   2  14     1314.23     1254.32     12.16 o
  -4   2  14      199.66      191.27      3.73 o
  -3   2  14      140.46      128.86      1.72 o
  -2   2  14      365.70      378.79      3.80 o
  -1   2  14      267.70      261.29      3.06 o
   0   2  14      570.67      570.05      5.65 o
   1   2  14      355.90      360.47      4.03 o
   2   2  14     1002.55      950.90      8.84 o
   3   2  14        4.90        7.48      0.82 o
   4   2  14     2256.59     2181.57     15.56 o
   5   2  14       52.36       58.75      1.51 o
   6   2  14        0.24        2.67      0.92 o
   7   2  14      156.63      148.89      2.58 o
  -8   3  14      403.95      424.68      9.45 o
  -7   3  14       46.03       54.12      4.99 o
  -6   3  14       63.49       72.59      1.69 o
  -5   3  14       15.22       17.48      0.97 o
  -4   3  14      841.32      798.37      7.79 o
  -3   3  14       58.16       52.45      1.22 o
  -2   3  14        5.28        3.27      0.63 o
  -1   3  14     1327.23     1324.80     11.15 o
   0   3  14        7.53        5.93      1.05 o
   1   3  14      698.79      671.73      6.73 o
   2   3  14      468.01      437.09      5.15 o
   3   3  14        1.99        2.30      0.70 o
   4   3  14      235.32      227.86      2.82 o
   5   3  14      336.21      331.73      3.75 o
   6   3  14      471.15      470.29      4.87 o
  -7   4  14      564.58      570.18     10.27 o
  -6   4  14      271.03      257.04      3.26 o
  -5   4  14      111.60       90.93      1.84 o
  -4   4  14        4.24        2.42      1.19 o
  -3   4  14      710.01      719.11      6.31 o
  -2   4  14       22.98       29.14      1.09 o
  -1   4  14       14.26       21.69      1.53 o
   0   4  14      227.39      205.47      3.09 o
   1   4  14     1058.80     1019.63      9.67 o
   2   4  14       24.27       15.17      0.97 o
   3   4  14        4.89        8.33      1.16 o
   4   4  14       98.97      115.93      2.87 o
   5   4  14     3027.50     2990.71     24.72 o
   6   4  14       90.41       64.08      1.95 o
  -7   5  14      166.48      157.02      4.05 o
  -6   5  14        8.79        5.41      1.01 o
  -5   5  14      142.53      150.76      2.77 o
  -4   5  14      284.43      282.48      3.49 o
  -3   5  14     1126.84     1118.13     10.06 o
  -2   5  14       16.76       25.16      1.79 o
  -1   5  14     3098.82     3056.92     24.54 o
   0   5  14        7.66        8.84      1.19 o
   1   5  14      159.45      168.26      2.67 o
   2   5  14      315.80      311.70      3.76 o
   3   5  14      373.61      356.99      4.78 o
   4   5  14       77.38       76.31      2.12 o
   5   5  14       19.80       18.50      1.23 o
   6   5  14      290.82      321.12      4.28 o
  -6   6  14      843.33      900.75     11.31 o
  -5   6  14        3.96        1.95      1.07 o
  -4   6  14      151.59      161.53      2.75 o
  -3   6  14      209.33      162.18      2.35 o
  -2   6  14      352.92      388.02      4.32 o
  -1   6  14      113.72      109.95      2.56 o
   0   6  14       48.12       48.56      1.73 o
   1   6  14     1241.19     1181.42     10.40 o
   2   6  14      733.11      729.84      7.69 o
   3   6  14        0.08        2.33      0.97 o
   4   6  14       12.98       17.27      1.34 o
   5   6  14       25.38       29.98      1.45 o
  -5   7  14      145.96      161.00      3.65 o
  -4   7  14      137.90      153.43      3.36 o
  -3   7  14       78.18       70.25      1.71 o
  -2   7  14        9.59       12.44      1.20 o
  -1   7  14       56.02       57.26      1.90 o
   0   7  14      506.17      500.86      6.26 o
   1   7  14        1.34        0.00      1.12 o
   2   7  14      117.52      104.90      2.75 o
   3   7  14       43.65       45.93      2.02 o
   4   7  14      117.35      117.61      3.02 o
  -3   8  14       52.81       41.65      1.62 o
  -2   8  14      846.39      831.25      8.81 o
  -1   8  14        4.86        4.46      1.18 o
   0   8  14      848.10      870.43     11.39 o
   1   8  14      486.19      484.89      6.28 o
   2   8  14      319.23      336.95      5.01 o
  -7   0  15      940.79      963.95     15.27 o
  -5   0  15      927.33      946.99     15.89 o
  -3   0  15      650.23      607.11      7.55 o
  -1   0  15      122.48      127.89      2.82 o
   1   0  15       47.27       37.62      2.68 o
   3   0  15     1997.46     1879.59     45.62 o
   5   0  15     2710.82     2701.36     29.73 o
   7   0  15        1.81        0.81      1.30 o
  -8   1  15      495.37      493.98     10.60 o
  -7   1  15      172.82      178.22      3.60 o
  -6   1  15      566.18      558.78      7.59 o
  -5   1  15      924.48      903.65      9.75 o
  -4   1  15      419.70      452.72      4.69 o
  -3   1  15      582.97      551.54      4.47 o
  -2   1  15      642.11      570.60      4.69 o
  -1   1  15      534.20      547.20      5.40 o
   0   1  15      412.46      435.87      4.80 o
   1   1  15      676.39      706.47      6.83 o
   2   1  15      383.55      388.71      4.97 o
   3   1  15     2151.44     2118.45     18.73 o
   4   1  15      256.30      259.57      2.90 o
   5   1  15     1590.62     1554.79     12.69 o
   6   1  15      198.36      188.93      2.63 o
   7   1  15      289.03      291.03      3.60 o
  -8   2  15     1238.56     1279.12     32.77 o
  -7   2  15      190.63      194.36      3.46 o
  -6   2  15      616.39      616.14      8.28 o
  -5   2  15      315.39      328.13      3.95 o
  -4   2  15      728.47      697.50      6.88 o
  -3   2  15      220.40      234.62      2.48 o
  -2   2  15      565.54      552.28      4.91 o
  -1   2  15      700.24      708.16      6.72 o
   0   2  15     2503.59     2374.06     20.05 o
   1   2  15      127.49      111.04      1.99 o
   2   2  15      107.63       98.97      1.95 o
   3   2  15      255.41      265.25      3.01 o
   4   2  15      134.13      138.29      2.00 o
   5   2  15      248.16      235.57      2.92 o
   6   2  15      110.87      102.84      2.27 o
  -7   3  15      227.62      251.13      5.66 o
  -6   3  15       58.59       54.97      1.60 o
  -5   3  15       19.30       13.56      0.83 o
  -4   3  15      228.42      225.29      2.84 o
  -3   3  15     1510.45     1415.65     11.19 o
  -2   3  15      127.49      125.09      1.79 o
  -1   3  15       82.53       84.39      1.61 o
   0   3  15       16.72       20.71      1.05 o
   1   3  15      169.41      155.95      2.33 o
   2   3  15      236.26      213.41      3.38 o
   3   3  15        1.38        4.45      0.99 o
   4   3  15        9.16       11.05      1.02 o
   5   3  15      549.73      557.51      6.79 o
   6   3  15       21.49       19.40      1.20 o
  -7   4  15       29.46       25.41      2.89 o
  -6   4  15      633.42      652.23      8.48 o
  -5   4  15       78.73       68.88      1.69 o
  -4   4  15     1031.60     1034.68      9.60 o
  -3   4  15      523.50      525.78      5.23 o
  -2   4  15     1759.50     1749.34     16.29 o
  -1   4  15        5.38        6.73      0.74 o
   0   4  15      546.94      557.96      5.45 o
   1   4  15      139.98      137.39      2.42 o
   2   4  15     1353.54     1269.12     12.69 o
   3   4  15      267.53      250.75      3.63 o
   4   4  15     1753.33     1691.75     15.64 o
   5   4  15        1.26        3.31      1.18 o
   6   4  15       48.54       50.91      1.81 o
  -6   5  15      276.30      274.31      4.23 o
  -5   5  15        2.23        6.40      0.89 o
  -4   5  15        0.01        0.00      0.76 o
  -3   5  15      481.72      503.77      4.97 o
  -2   5  15     1123.50     1106.63      9.34 o
  -1   5  15     1765.72     1725.55     14.94 o
   0   5  15        9.30        7.19      1.03 o
   1   5  15     2034.05     1998.65     15.82 o
   2   5  15       86.05       91.25      2.25 o
   3   5  15       12.06       15.86      1.17 o
   4   5  15       41.91       52.26      1.73 o
   5   5  15       82.18       71.37      2.02 o
  -6   6  15      393.41      380.42      6.11 o
  -5   6  15       57.96       60.06      2.92 o
  -4   6  15      102.17       91.77      2.18 o
  -3   6  15       50.93       41.81      1.42 o
  -2   6  15       88.59       78.73      2.11 o
  -1   6  15       70.41       76.32      2.05 o
   0   6  15      878.63      895.15      9.31 o
   1   6  15      102.58       99.21      2.94 o
   2   6  15       33.51       36.72      1.62 o
   3   6  15       41.32       48.48      1.72 o
   4   6  15      175.97      199.40      3.42 o
  -4   7  15       69.22       58.79      2.44 o
  -3   7  15      799.07      827.17      8.14 o
  -2   7  15      162.48      161.86      2.95 o
  -1   7  15      149.43      147.77      2.85 o
   0   7  15       50.98       47.67      2.16 o
   1   7  15      139.61      142.42      3.07 o
   2   7  15      326.95      350.68      5.02 o
   3   7  15      310.37      316.18      4.80 o
  -2   8  15       40.82       45.26      1.86 o
  -1   8  15       12.71       16.81      1.65 o
   0   8  15      285.24      300.01      5.03 o
   1   8  15      800.09      807.04      9.17 o
  -8   0  16      901.13      927.91     24.12 o
  -6   0  16      779.13      782.99     12.91 o
  -4   0  16      521.05      493.78      7.05 o
  -2   0  16      637.92      620.43      7.16 o
   0   0  16     2799.54     2922.63     34.79 o
   2   0  16     1327.94     1280.16     16.52 o
   4   0  16     5535.20     5624.38     55.55 o
   6   0  16       55.41       58.83      2.76 o
  -8   1  16       13.41       16.25      2.43 o
  -7   1  16      252.72      244.09      5.13 o
  -6   1  16       25.83       25.82      1.76 o
  -5   1  16        4.67        7.75      0.76 o
  -4   1  16      164.08      163.83      2.04 o
  -3   1  16     2622.12     2555.31     19.35 o
  -2   1  16       12.13        9.85      0.70 o
  -1   1  16      130.08      154.07      2.26 o
   0   1  16     2774.04     2739.22     24.06 o
   1   1  16      335.11      335.06      4.15 o
   2   1  16      775.72      764.19      7.46 o
   3   1  16      227.97      211.78      2.43 o
   4   1  16      137.01      135.93      2.10 o
   5   1  16      539.27      556.08      5.20 o
   6   1  16        1.58        3.11      0.89 o
  -7   2  16      135.80      142.02      3.61 o
  -6   2  16      351.80      339.76      4.75 o
  -5   2  16     1767.07     1710.62     17.39 o
  -4   2  16      734.38      739.38      7.30 o
  -3   2  16      371.18      382.37      3.64 o
  -2   2  16      592.13      587.99      5.24 o
  -1   2  16      164.32      172.86      2.47 o
   0   2  16       27.59       35.84      1.27 o
   1   2  16        1.20        1.67      0.70 o
   2   2  16        9.05       11.11      0.82 o
   3   2  16     2616.68     2568.57     19.65 o
   4   2  16      304.40      299.96      3.26 o
   5   2  16      168.97      168.12      2.39 o
   6   2  16      204.18      217.22      3.18 o
  -7   3  16      347.90      372.07     14.48 o
  -6   3  16       41.53       52.24      1.62 o
  -5   3  16      204.82      207.62      2.86 o
  -4   3  16        0.39        0.70      0.67 o
  -3   3  16       51.05       63.20      1.29 o
  -2   3  16      925.18      895.48      7.18 o
  -1   3  16      108.26       99.45      1.69 o
   0   3  16      817.19      777.99      7.09 o
   1   3  16     1618.00     1610.17     13.65 o
   2   3  16       14.82       23.69      1.09 o
   3   3  16      411.71      430.32      5.53 o
   4   3  16      396.98      392.55      4.53 o
   5   3  16       19.81       26.49      1.38 o
   6   3  16       20.11       22.69      1.43 o
  -7   4  16      476.60      478.68     10.79 o
  -6   4  16       13.49       12.93      1.23 o
  -5   4  16       17.68       17.08      1.05 o
  -4   4  16      111.54      101.88      2.00 o
  -3   4  16      524.84      510.47      4.88 o
  -2   4  16     1158.76     1134.12     10.71 o
  -1   4  16     3287.84     3180.07     25.12 o
   0   4  16     1122.66     1083.13      8.97 o
   1   4  16      411.10      370.41      4.11 o
   2   4  16        1.67        6.76      0.97 o
   3   4  16       61.57       50.85      1.63 o
   4   4  16      135.37      128.83      2.55 o
   5   4  16        4.50        2.91      1.00 o
  -6   5  16      192.59      199.66      3.87 o
  -5   5  16      238.45      261.37      4.21 o
  -4   5  16     1133.17     1105.03      9.75 o
  -3   5  16      358.87      415.90      4.24 o
  -2   5  16      237.04      228.28      3.02 o
  -1   5  16      307.22      303.41      4.11 o
   0   5  16        1.48        1.16      1.00 o
   1   5  16     1129.81     1099.27      9.75 o
   2   5  16        2.74        7.55      1.41 o
   3   5  16      179.15      149.76      2.84 o
   4   5  16     1104.05     1108.63     10.27 o
   5   5  16      204.74      192.79      3.14 o
  -5   6  16      557.02      582.36     10.69 o
  -4   6  16      283.51      309.48      4.41 o
  -3   6  16       19.48       24.13      1.22 o
  -2   6  16      127.52      122.10      2.55 o
  -1   6  16      219.50      228.04      4.08 o
   0   6  16      103.32      112.25      2.21 o
   1   6  16       19.37       18.35      1.42 o
   2   6  16        0.97        0.49      1.10 o
   3   6  16      120.89      122.16      2.64 o
   4   6  16      391.67      409.85      6.78 o
  -4   7  16      521.26      516.78      7.46 o
  -3   7  16      162.30      176.20      2.90 o
  -2   7  16      238.60      234.50      3.64 o
  -1   7  16      343.38      352.52      5.09 o
   0   7  16      445.00      470.45      6.38 o
   1   7  16      801.82      842.56      9.35 o
   2   7  16       99.58       97.01      2.75 o
   3   7  16      143.81      151.16      3.37 o
  -1   8  16       21.37       24.14      1.76 o
   0   8  16      157.15      171.73      3.86 o
  -7   0  17       14.54       18.04      2.03 o
  -5   0  17      562.67      558.53      8.66 o
  -3   0  17     2861.51     2834.74     30.25 o
  -1   0  17      379.41      375.56      4.98 o
   1   0  17        9.89       15.76      1.42 o
   3   0  17      133.75      125.59      2.56 o
   5   0  17     1166.36     1163.15     12.84 o
  -7   1  17      264.53      277.22      6.00 o
  -6   1  17       17.19       18.62      1.20 o
  -5   1  17       32.38       32.79      1.27 o
  -4   1  17        0.20        1.65      0.85 o
  -3   1  17     1725.53     1688.58     13.18 o
  -2   1  17        1.39        2.53      0.58 o
  -1   1  17       55.94       43.25      1.20 o
   0   1  17      259.45      262.17      3.42 o
   1   1  17      149.03      131.29      2.23 o
   2   1  17     2259.77     2199.25     16.93 o
   3   1  17      179.68      179.01      2.29 o
   4   1  17      200.44      199.32      2.53 o
   5   1  17      182.01      192.24      2.58 o
   6   1  17       11.56       12.34      1.22 o
  -7   2  17     1395.90     1376.97     22.08 o
  -6   2  17      290.99      283.12      4.60 o
  -5   2  17      339.63      343.45      4.80 o
  -4   2  17      137.41      125.18      1.95 o
  -3   2  17      321.62      305.87      3.17 o
  -2   2  17       11.46       12.79      0.76 o
  -1   2  17      864.71      883.09      7.41 o
   0   2  17        0.11        0.40      0.59 o
   1   2  17     1212.60     1204.46      9.82 o
   2   2  17      104.40      106.26      1.86 o
   3   2  17     1251.40     1230.89     10.35 o
   4   2  17       60.11       63.43      1.57 o
   5   2  17       25.05       24.34      1.22 o
   6   2  17       11.07       10.70      1.12 o
  -7   3  17      193.03      190.23      6.02 o
  -6   3  17      166.85      159.30      3.89 o
  -5   3  17     1113.26     1077.41     10.47 o
  -4   3  17      268.36      273.35      3.38 o
  -3   3  17        0.45        0.91      0.63 o
  -2   3  17      866.44      882.29      7.74 o
  -1   3  17      114.59       99.29      1.68 o
   0   3  17       47.96       41.51      1.29 o
   1   3  17      340.66      337.04      3.46 o
   2   3  17       56.29       54.79      1.57 o
   3   3  17      757.00      716.07      7.08 o
   4   3  17     1747.03     1757.60     14.39 o
   5   3  17      412.10      414.52      4.78 o
  -6   4  17       72.75       63.56      2.13 o
  -5   4  17       40.31       38.19      1.43 o
  -4   4  17       15.44       20.30      1.09 o
  -3   4  17       95.46      100.37      1.69 o
  -2   4  17       50.31       49.95      1.42 o
  -1   4  17      657.25      659.19      6.62 o
   0   4  17      468.77      469.42      5.37 o
   1   4  17       80.61       71.71      1.68 o
   2   4  17      180.30      159.94      3.16 o
   3   4  17      190.05      174.69      2.84 o
   4   4  17      622.93      591.38      6.71 o
   5   4  17        6.51        6.31      1.10 o
  -6   5  17        2.73        4.56      1.18 o
  -5   5  17      176.40      200.95      3.28 o
  -4   5  17      213.94      219.60      3.16 o
  -3   5  17       20.64       20.23      1.10 o
  -2   5  17      183.82      195.84      3.13 o
  -1   5  17      641.96      658.05      7.09 o
   0   5  17        2.51        5.30      0.86 o
   1   5  17      199.15      199.32      3.09 o
   2   5  17        9.41        4.57      1.17 o
   3   5  17      722.13      702.67      7.43 o
   4   5  17       29.68       28.66      1.58 o
  -5   6  17       77.98       76.54      2.68 o
  -4   6  17        8.37       13.68      1.47 o
  -3   6  17      221.58      233.41      3.28 o
  -2   6  17      174.59      161.66      2.95 o
  -1   6  17      248.07      250.18      4.54 o
   0   6  17      600.60      565.41      6.03 o
   1   6  17      346.99      365.88      5.25 o
   2   6  17       92.81       96.17      2.74 o
   3   6  17      143.45      151.73      3.00 o
  -3   7  17     1851.31     1836.41     18.24 o
  -2   7  17      106.11       97.24      2.70 o
  -1   7  17     1338.14     1340.02     13.07 o
   0   7  17       43.72       39.21      1.82 o
   1   7  17      367.60      346.05      5.04 o
   2   7  17        7.10        5.51      1.35 o
  -6   0  18      413.83      404.21      7.82 o
  -4   0  18     3199.52     3153.26     31.21 o
  -2   0  18      296.28      298.27      3.86 o
   0   0  18      547.31      545.48      8.64 o
   2   0  18      212.83      220.00      4.15 o
   4   0  18       81.08       87.23      2.59 o
   6   0  18      336.81      368.00      5.58 o
  -7   1  18       52.87       59.35      4.09 o
  -6   1  18       12.01       13.33      1.61 o
  -5   1  18      148.73      144.53      2.53 o
  -4   1  18       38.95       41.63      1.11 o
  -3   1  18       73.10       86.35      1.46 o
  -2   1  18       87.52       85.33      1.43 o
  -1   1  18     1425.09     1409.02     11.12 o
   0   1  18        1.02        1.83      0.64 o
   1   1  18      720.81      684.75      6.38 o
   2   1  18     1578.32     1529.43     16.02 o
   3   1  18      487.98      497.12      4.58 o
   4   1  18      463.90      462.37      4.38 o
   5   1  18      147.30      147.46      2.30 o
   6   1  18      359.71      373.27      4.15 o
  -7   2  18       13.31       13.17      1.68 o
  -6   2  18      125.52      129.90      3.96 o
  -5   2  18      558.23      542.65      6.23 o
  -4   2  18      680.71      654.67      5.80 o
  -3   2  18     1305.94     1245.65     10.31 o
  -2   2  18      194.75      188.82      2.44 o
  -1   2  18     1529.93     1481.88     11.19 o
   0   2  18        9.46       14.04      0.95 o
   1   2  18        4.52        6.43      0.82 o
   2   2  18      451.07      430.20      5.46 o
   3   2  18      678.57      660.77      6.25 o
   4   2  18      553.15      548.83      5.05 o
   5   2  18      195.66      215.96      3.09 o
  -6   3  18       73.02       55.87      2.39 o
  -5   3  18       97.47      101.57      2.07 o
  -4   3  18       14.52       15.59      1.03 o
  -3   3  18     1170.66     1149.79      9.20 o
  -2   3  18     1306.33     1314.57     10.84 o
  -1   3  18     1286.68     1232.51     10.69 o
   0   3  18      445.00      422.05      5.19 o
   1   3  18       81.90       79.82      1.72 o
   2   3  18      171.28      186.18      3.13 o
   3   3  18     2302.93     2261.32     19.18 o
   4   3  18        2.48        2.88      1.02 o
   5   3  18       94.81      114.18      2.49 o
  -6   4  18       13.84       13.97      1.75 o
  -5   4  18      681.25      686.35      7.59 o
  -4   4  18        8.54       12.85      0.99 o
  -3   4  18      176.84      171.70      2.37 o
  -2   4  18      107.42      109.34      2.20 o
  -1   4  18      118.28      111.07      2.26 o
   0   4  18       55.00       64.72      1.78 o
   1   4  18      626.31      614.77      6.01 o
   2   4  18      105.23      124.07      2.55 o
   3   4  18      277.78      297.79      4.08 o
   4   4  18      148.42      132.21      4.64 o
   5   4  18      139.26      138.40      3.08 o
  -5   5  18      100.08       88.68      2.52 o
  -4   5  18        0.11        0.20      0.88 o
  -3   5  18      289.69      288.37      3.45 o
  -2   5  18     1005.23     1004.02     10.05 o
  -1   5  18      541.22      547.40      6.21 o
   0   5  18        0.11        0.88      0.88 o
   1   5  18      208.12      206.12      4.37 o
   2   5  18        9.26       10.17      1.30 o
   3   5  18       34.08       34.03      1.64 o
   4   5  18        3.29        3.05      1.14 o
  -4   6  18      146.38      135.31      3.16 o
  -3   6  18      788.01      823.48      8.66 o
  -2   6  18      153.69      141.45      2.82 o
  -1   6  18      220.25      233.08      3.65 o
   0   6  18      538.96      520.30      5.90 o
   1   6  18       66.32       57.87      2.36 o
   2   6  18      130.07      140.30      3.21 o
   3   6  18      150.11      162.84      3.16 o
  -2   7  18       98.14       98.03      2.76 o
  -1   7  18      277.68      289.26      4.55 o
   0   7  18      260.84      236.40      4.15 o
   1   7  18      952.29      968.87     10.60 o
  -7   0  19       27.20       28.32      3.20 o
  -5   0  19       22.97       26.59      2.15 o
  -3   0  19      221.36      211.90      3.17 o
  -1   0  19     5362.15     5303.47     49.74 o
   1   0  19     3235.33     3147.34     38.99 o
   3   0  19      233.47      241.55      4.96 o
   5   0  19        3.80        4.81      1.32 o
  -7   1  19      168.21      163.89      4.25 o
  -6   1  19       82.12       83.17      3.10 o
  -5   1  19      224.56      230.61      3.41 o
  -4   1  19      945.59      937.90      7.92 o
  -3   1  19      315.82      310.66      3.16 o
  -2   1  19        1.20        0.69      0.64 o
  -1   1  19      194.68      209.04      2.53 o
   0   1  19      228.76      217.31      2.52 o
   1   1  19       53.05       60.81      1.63 o
   2   1  19      170.57      187.41      2.99 o
   3   1  19      441.45      441.05      5.72 o
   4   1  19      516.89      537.43      5.18 o
   5   1  19        0.37        1.43      0.87 o
  -6   2  19      308.42      304.18      4.89 o
  -5   2  19     1207.78     1199.89     11.80 o
  -4   2  19      490.73      465.30      4.22 o
  -3   2  19     1030.70      999.05      8.12 o
  -2   2  19      997.91      950.73      8.02 o
  -1   2  19        1.93        3.94      0.83 o
   0   2  19      288.54      283.21      3.12 o
   1   2  19      187.77      175.08      2.75 o
   2   2  19       32.59       34.55      1.39 o
   3   2  19       84.88       89.19      2.14 o
   4   2  19      163.40      174.87      2.88 o
   5   2  19       17.65       23.74      1.36 o
  -6   3  19      297.61      295.37      5.68 o
  -5   3  19       76.40       62.40      1.84 o
  -4   3  19       34.43       36.59      1.36 o
  -3   3  19      244.49      241.07      2.89 o
  -2   3  19     3103.73     3078.26     25.88 o
  -1   3  19       24.05       22.71      1.14 o
   0   3  19      322.39      322.00      3.73 o
   1   3  19       66.31       61.91      1.67 o
   2   3  19      907.68      902.65      8.09 o
   3   3  19      247.58      260.93      4.26 o
   4   3  19       83.67       92.89      2.27 o
   5   3  19      161.09      140.45      2.73 o
  -5   4  19      661.26      631.66      7.69 o
  -4   4  19      119.25      106.50      2.16 o
  -3   4  19      172.83      161.40      2.36 o
  -2   4  19      305.41      304.44      3.89 o
  -1   4  19        0.23        0.00      0.91 o
   0   4  19       22.15       29.38      1.21 o
   1   4  19        6.86        3.62      0.91 o
   2   4  19      635.86      649.86      6.77 o
   3   4  19       21.47       32.54      1.50 o
   4   4  19       44.01       41.09      1.94 o
  -5   5  19       33.36       32.98      1.91 o
  -4   5  19        0.39        2.35      1.19 o
  -3   5  19      390.17      404.27      4.99 o
  -2   5  19       13.12       15.24      1.39 o
  -1   5  19      619.19      605.03      6.72 o
   0   5  19      237.66      231.70      3.18 o
   1   5  19       79.54       92.46      2.13 o
   2   5  19       65.48       66.59      2.24 o
   3   5  19       56.68       61.50      2.10 o
  -3   6  19      953.27      924.31      9.59 o
  -2   6  19      617.26      641.78      7.19 o
  -1   6  19      181.63      190.07      3.28 o
   0   6  19       83.24       94.34      2.58 o
   1   6  19      693.82      735.50      8.43 o
   2   6  19     1246.46     1272.06     13.23 o
  -6   0  20      520.62      513.35     15.04 o
  -4   0  20      332.95      324.02      5.37 o
  -2   0  20        2.75        4.24      1.03 o
   0   0  20        0.77        1.35      1.15 o
   2   0  20      974.59      982.64     11.99 o
   4   0  20      267.89      262.32      4.48 o
  -6   1  20      185.24      183.42      4.50 o
  -5   1  20      392.42      400.60      5.44 o
  -4   1  20        6.16        4.92      0.74 o
  -3   1  20      728.23      729.44      7.15 o
  -2   1  20      220.81      215.49      2.95 o
  -1   1  20        0.27        1.40      0.66 o
   0   1  20      123.84      128.29      2.09 o
   1   1  20      353.92      337.39      3.93 o
   2   1  20      522.09      525.40      5.43 o
   3   1  20     1112.02     1118.98      9.19 o
   4   1  20      340.51      355.71      4.17 o
   5   1  20       20.66       24.67      1.26 o
  -6   2  20      278.53      271.66      5.76 o
  -5   2  20      120.96      122.85      2.63 o
  -4   2  20      222.40      224.46      2.64 o
  -3   2  20      332.65      315.71      3.64 o
  -2   2  20     1115.88     1140.62     10.00 o
  -1   2  20     1910.50     1893.13     14.98 o
   0   2  20      324.92      326.20      3.73 o
   1   2  20     1822.32     1745.85     14.19 o
   2   2  20       70.77       82.61      2.00 o
   3   2  20     1470.76     1451.24     12.66 o
   4   2  20      662.27      696.39      7.03 o
  -6   3  20        4.62        9.69      1.89 o
  -5   3  20       31.77       26.80      1.68 o
  -4   3  20      244.07      233.61      3.20 o
  -3   3  20      120.68      129.99      2.39 o
  -2   3  20      367.24      360.97      4.33 o
  -1   3  20        0.22        1.58      1.24 o
   0   3  20      829.45      807.20      7.86 o
   1   3  20      119.84      108.15      2.12 o
   2   3  20      484.21      449.21      5.30 o
   3   3  20      400.00      425.50      5.14 o
   4   3  20        3.51       12.49      1.33 o
  -5   4  20     1872.43     1904.73     21.72 o
  -4   4  20        0.48        0.68      0.97 o
  -3   4  20     1276.70     1310.50     12.58 o
  -2   4  20       95.77      114.45      2.47 o
  -1   4  20      610.30      619.18      6.86 o
   0   4  20        3.38        5.47      0.89 o
   1   4  20        2.17        3.15      0.94 o
   2   4  20       15.25       18.10      1.28 o
   3   4  20      477.43      493.63      5.50 o
  -4   5  20       46.18       58.68      2.22 o
  -3   5  20       53.22       48.52      1.87 o
  -2   5  20       20.97       20.66      1.42 o
  -1   5  20       45.54       50.64      1.73 o
   0   5  20      442.64      458.38      5.18 o
   1   5  20       11.15       17.14      1.25 o
   2   5  20      599.60      594.06      7.36 o
  -2   6  20       79.72       77.47      2.30 o
  -1   6  20      240.23      248.51      4.11 o
   0   6  20       88.53       77.64      2.43 o
   1   6  20      290.05      294.83      4.64 o
  -5   0  21      988.58     1033.93     14.34 o
  -3   0  21       91.26       78.62      2.21 o
  -1   0  21      234.53      230.00      3.86 o
   1   0  21     1386.06     1384.81     17.93 o
   3   0  21     1018.17     1050.42     13.04 o
  -6   1  21      344.45      349.66      5.96 o
  -5   1  21      177.71      177.10      3.71 o
  -4   1  21       10.19        9.61      0.88 o
  -3   1  21      476.19      492.05      5.31 o
  -2   1  21      378.14      373.03      3.90 o
  -1   1  21        7.00        6.19      0.86 o
   0   1  21      103.32      103.82      2.05 o
   1   1  21       37.11       39.55      1.46 o
   2   1  21     1007.07     1044.21      9.48 o
   3   1  21       23.73       28.06      1.35 o
   4   1  21        5.72        5.36      1.04 o
  -5   2  21       30.67       26.37      1.57 o
  -4   2  21      277.81      281.34      3.27 o
  -3   2  21       16.70       15.35      1.04 o
  -2   2  21      324.51      343.75      3.97 o
  -1   2  21      209.88      227.63      3.17 o
   0   2  21        7.13        8.00      1.01 o
   1   2  21       31.20       41.27      1.74 o
   2   2  21      247.82      239.44      3.28 o
   3   2  21       49.10       62.96      2.04 o
   4   2  21     1674.03     1715.10     15.82 o
  -5   3  21        1.30        0.38      1.14 o
  -4   3  21      525.98      531.61      5.58 o
  -3   3  21      329.07      333.18      4.13 o
  -2   3  21       41.14       39.22      1.69 o
  -1   3  21      155.46      150.54      2.64 o
   0   3  21        1.37        2.57      0.88 o
   1   3  21      144.32      147.30      2.50 o
   2   3  21     1128.25     1144.33      9.82 o
   3   3  21        1.37        2.30      1.10 o
  -4   4  21      316.18      340.85      5.01 o
  -3   4  21       16.93       16.44      1.40 o
  -2   4  21       27.71       28.10      1.51 o
  -1   4  21       22.05       24.53      1.87 o
   0   4  21      585.96      602.43      6.29 o
   1   4  21        2.72        3.02      1.02 o
   2   4  21      543.84      547.20      5.87 o
   3   4  21       11.92       14.64      1.30 o
  -3   5  21      164.89      174.78      3.33 o
  -2   5  21      131.42      146.04      2.89 o
  -1   5  21       25.07       29.45      1.46 o
   0   5  21      449.78      436.49      5.32 o
   1   5  21      149.97      161.16      3.29 o
   2   5  21       13.74       17.33      1.48 o
  -4   0  22      236.82      260.63      6.06 o
  -2   0  22      363.33      379.84      5.41 o
   0   0  22       12.51       10.02      1.57 o
   2   0  22      817.62      824.16     13.88 o
  -5   1  22       11.33       12.61      1.45 o
  -4   1  22      643.88      649.04      6.86 o
  -3   1  22     1793.88     1802.17     15.74 o
  -2   1  22     1424.24     1430.75     11.73 o
  -1   1  22      212.42      215.02      2.80 o
   0   1  22     1081.03     1079.11      9.84 o
   1   1  22      216.93      233.73      3.23 o
   2   1  22      210.90      230.25      3.11 o
   3   1  22      968.78      976.25      9.19 o
  -5   2  22      296.63      304.56      4.97 o
  -4   2  22       15.25       19.20      1.35 o
  -3   2  22       92.29       89.34      2.21 o
  -2   2  22      165.68      163.38      2.77 o
  -1   2  22      181.04      178.78      3.51 o
   0   2  22      191.45      203.01      3.04 o
   1   2  22      121.51      142.35      2.51 o
   2   2  22       33.77       43.26      1.61 o
   3   2  22       14.83       22.78      1.40 o
  -4   3  22      404.04      407.18      4.86 o
  -3   3  22      593.74      609.52      7.10 o
  -2   3  22      202.08      208.16      3.37 o
  -1   3  22        4.79        5.09      1.07 o
   0   3  22      142.41      148.40      2.62 o
   1   3  22        5.97        3.68      0.97 o
   2   3  22      335.74      374.98      4.79 o
   3   3  22       26.85       26.52      1.59 o
  -4   4  22        6.40       12.29      1.58 o
  -3   4  22      232.19      249.00      4.01 o
  -2   4  22       71.35       67.50      2.10 o
  -1   4  22      467.50      495.61      5.99 o
   0   4  22        1.24        0.81      1.03 o
   1   4  22      311.48      316.35      4.06 o
   2   4  22      266.99      250.59      3.93 o
  -2   5  22       50.10       45.37      2.00 o
  -1   5  22        0.41        0.95      1.22 o
   0   5  22      241.29      260.60      3.88 o
  -5   0  23        3.95        6.52      2.34 o
  -3   0  23      902.81      930.74     13.08 o
  -1   0  23      127.50      126.07      3.18 o
   1   0  23      229.15      230.41      4.79 o
   3   0  23       63.79       65.08      2.74 o
  -4   1  23      636.96      649.10      7.47 o
  -3   1  23      491.76      493.41      5.68 o
  -2   1  23      634.68      678.03      6.94 o
  -1   1  23       12.58       14.26      1.07 o
   0   1  23      477.05      521.61      5.85 o
   1   1  23       41.62       49.33      1.69 o
   2   1  23     1162.27     1223.74     10.41 o
   3   1  23      280.69      304.79      4.14 o
  -4   2  23      334.04      331.88      4.95 o
  -3   2  23       26.38       24.62      1.54 o
  -2   2  23      142.92      152.59      3.10 o
  -1   2  23       19.42       20.03      1.93 o
   0   2  23      791.28      789.19      7.71 o
   1   2  23     1042.73     1048.91      9.74 o
   2   2  23        5.51        6.55      1.13 o
  -3   3  23       19.51       20.55      1.51 o
  -2   3  23      791.54      810.91      8.58 o
  -1   3  23      781.10      798.90      8.38 o
   0   3  23      264.43      253.65      3.80 o
   1   3  23      178.45      176.98      2.80 o
   2   3  23      101.50       91.50      2.67 o
  -2   4  23      212.33      212.96      4.17 o
  -1   4  23        1.00        2.58      1.33 o
   0   4  23        0.25        0.00      1.05 o
  -4   0  24      509.10      470.53      9.37 o
  -2   0  24      819.77      841.93     13.66 o
   0   0  24     2713.57     2768.62     31.33 o
   2   0  24      706.95      710.54      9.73 o
  -4   1  24       15.03       17.32      1.53 o
  -3   1  24      416.47      417.36      5.14 o
  -2   1  24       33.35       37.82      1.73 o
  -1   1  24        0.88        3.72      1.12 o
   0   1  24      593.71      607.12      6.34 o
   1   1  24      635.07      663.46      6.80 o
   2   1  24      573.73      620.63      6.39 o
  -3   2  24      253.58      264.40      4.39 o
  -2   2  24      568.83      566.22      7.37 o
  -1   2  24      160.73      162.91      3.01 o
   0   2  24        0.47        6.61      1.17 o
   1   2  24        1.09        7.47      1.19 o
  -2   3  24      333.66      360.48      5.10 o
  -1   3  24      194.47      209.67      3.53 o
   0   3  24       59.31       67.30      2.34 o
  -1   0  25       26.68       34.35      2.33 o
  -2   1  25        0.10        4.86      3.34 o
  -1   1  25      520.81      545.25      7.83 o
   0   1  25       70.58       74.09      2.08 o
  -1   2  25      147.71      155.46      3.23 o
 
